# Supplementary material for: NNMT/1‐MNA Promote Cell‐Cycle Progression of Breast Cancer by Targeting UBC12/Cullin‐1‐Mediated Degradation of P27 Proteins
Source: Adv Sci (Weinh). 2023 Dec 21;11(9):2305907. doi: 10.1002/advs.202305907 (PMC10916551; doi:10.1002/advs.202305907)
Supplement: Supplementary file 2 — Supplemental Table 3 [file ADVS-11-2305907-s001.xlsx]

## Sheet: Supplementary Table S1
Supplementary Table S1. List of proteins showing higher and lower abundances treated as compared to control.
Protein_ID	Name	Mean_Ratio_treated-VS-control	Pvalue_treated-VS-control
P51957	NEK4	1.12	2.559e-11
Q8TB22	SPT20	1.04	2.518e-09
Q13751	LAMB3	1.1	6.771e-09
Q13753	LAMC2	1.23	1.064e-08
P35354	PGH2	1.33	1.253e-08
P41182	BCL6	1.08	1.589e-08
P08397	HEM3	0.86	1.815e-08
O94760	DDAH1	0.76	2.077e-08
P08581	MET	1.07	2.532e-08
P28370	SMCA1	0.73	3.352e-08
O75674	TM1L1	1.14	3.553e-08
P78552	I13R1	1.09	4.38e-08
P20336	RAB3A	0.92	5.116e-08
P20930	FILA	1.46	5.444e-08
Q13308	PTK7	1.16	5.702e-08
Q9P291	ARMX1	0.88	5.748e-08
Q9P2R3	ANFY1	1.11	6.267e-08
Q8WX93	PALLD	1.1	7.097e-08
Q9GZP0	PDGFD	1.29	7.426e-08
O43175	SERA	1.22	8.03e-08
P21980	TGM2	0.8	9.982e-08
Q9Y5K6	CD2AP	0.86	1.064e-07
P17302	CXA1	1.18	1.067e-07
Q96JB6	LOXL4	1.12	1.21e-07
Q9UHR4	BI2L1	1.06	1.213e-07
P52566	GDIR2	0.84	1.226e-07
Q12913	PTPRJ	1.17	1.271e-07
Q5SW79	CE170	0.86	1.313e-07
Q15847	ADIRF	0.73	1.376e-07
O00625	PIR	0.88	1.383e-07
Q2TB90	HKDC1	1.22	1.458e-07
Q9H4G4	GAPR1	0.69	1.582e-07
Q9H1B5	XYLT2	0.7	1.685e-07
Q14139	UBE4A	0.82	1.689e-07
Q9UHD8	SEPT9	0.92	1.698e-07
Q9H553	ALG2	0.83	1.719e-07
P14868	SYDC	0.87	1.772e-07
P12004	PCNA	0.84	1.772e-07
O94875	SRBS2	1.21	1.81e-07
O95563	MPC2	0.88	2.099e-07
P40261	NNMT	0.66	2.126e-07
Q6ZMZ3	SYNE3	0.86	2.138e-07
P06737	PYGL	1.12	2.157e-07
P26038	MOES	0.86	2.322e-07
O14974	MYPT1	0.92	2.367e-07
O14639	ABLM1	1.16	2.456e-07
Q04721	NOTC2	1.13	2.589e-07
O75923	DYSF	1.21	2.684e-07
A8MT19	RHN2P	0.8	3.02e-07
O43854	EDIL3	1.17	3.043e-07
P42785	PCP	1.24	3.128e-07
P01023	A2MG	1.27	3.147e-07
O95602	RPA1	1.08	3.152e-07
P09382	LEG1	0.82	3.429e-07
Q9NVN8	GNL3L	1.14	3.445e-07
Q02833	RASF7	0.79	3.507e-07
P50443	S26A2	1.4	3.564e-07
P54727	RD23B	0.85	3.58e-07
O75396	SC22B	0.71	3.899e-07
Q16181	SEPT7	0.9	3.966e-07
Q96LK0	CEP19	1.16	4.034e-07
Q16678	CP1B1	1.34	4.126e-07
Q8N8S7	ENAH	1.17	4.134e-07
Q02809	PLOD1	1.08	4.31e-07
Q9H237	PORCN	1.09	4.349e-07
Q96MW1	CCD43	0.78	4.349e-07
P13761	2B17	1.17	4.5e-07
Q9UJS0	CMC2	1.15	4.613e-07
Q9Y6Y8	S23IP	1.09	4.863e-07
P78417	GSTO1	0.88	4.866e-07
P00558	PGK1	0.92	4.884e-07
Q9H3H3	CK068	0.78	4.911e-07
Q6IQ22	RAB12	0.83	4.954e-07
Q9HD42	CHM1A	0.85	5.054e-07
Q7Z460	CLAP1	0.83	5.192e-07
P30086	PEBP1	0.89	5.381e-07
Q15031	SYLM	1.09	5.655e-07
Q96SL4	GPX7	1.12	5.691e-07
O60664	PLIN3	0.93	5.858e-07
P01909	DQA1	1.46	6.058e-07
Q9Y295	DRG1	0.92	6.291e-07
Q14315	FLNC	0.92	6.484e-07
Q8N3D4	EH1L1	0.9	6.796e-07
P04114	APOB	1.32	7.033e-07
Q9NSK7	CS012	0.83	7.168e-07
Q15059	BRD3	1.05	7.24e-07
P11498	PYC	1.02	7.297e-07
Q00653	NFKB2	0.88	7.484e-07
Q9UJM3	ERRFI	0.8	7.517e-07
Q9Y490	TLN1	0.97	7.553e-07
P09972	ALDOC	0.89	7.58e-07
O15230	LAMA5	1.05	7.729e-07
Q9GZR1	SENP6	1.49	7.794e-07
P68871	HBB	1.21	8.117e-07
O75044	SRGP2	0.9	8.208e-07
Q13227	GPS2	1.15	9.351e-07
Q96HP4	OXND1	1.19	9.61e-07
Q96RE7	NACC1	0.89	9.742e-07
P46937	YAP1	0.91	1.003e-06
O43790	KRT86	1.29	1.004e-06
P54687	BCAT1	0.79	1.009e-06
Q6ZXV5	TMTC3	1.1	1.032e-06
P04181	OAT	1.08	1.055e-06
P04066	FUCO	1.1	1.107e-06
P51688	SPHM	0.9	1.147e-06
Q9UL12	SARDH	1.11	1.169e-06
O43189	PHF1	0.95	1.171e-06
Q86SF2	GALT7	1.09	1.177e-06
P67936	TPM4	0.89	1.197e-06
Q9HBR0	S38AA	1.12	1.223e-06
Q13620	CUL4B	0.92	1.224e-06
P22102	PUR2	1.04	1.249e-06
Q9Y287	ITM2B	1.17	1.286e-06
Q86Y37	CACL1	1.14	1.289e-06
P21397	AOFA	1.12	1.292e-06
Q14978	NOLC1	1.1	1.292e-06
P55809	SCOT1	1.12	1.312e-06
P40189	IL6RB	1.18	1.328e-06
Q2KHR3	QSER1	1.08	1.34e-06
P19838	NFKB1	0.96	1.35e-06
P05090	APOD	1.33	1.377e-06
Q8IW45	NNRD	0.86	1.403e-06
Q05397	FAK1	0.93	1.407e-06
P24752	THIL	1.07	1.416e-06
Q96GI7	FA89A	0.77	1.424e-06
Q8WTS6	SETD7	1.1	1.44e-06
P17096	HMGA1	0.77	1.452e-06
O95503	CBX6	1.11	1.474e-06
P05106	ITB3	1.29	1.484e-06
Q5H9M0	PWP3B	4.68	1.497e-06
Q9NQX7	ITM2C	1.28	1.497e-06
P45985	MP2K4	0.88	1.551e-06
Q6PII3	CC174	1.07	1.562e-06
Q14126	DSG2	1.15	1.58e-06
Q96RP9	EFGM	1.14	1.645e-06
O14746	TERT	0.85	1.72e-06
Q9NSC5	HOME3	0.91	1.722e-06
Q9UNF0	PACN2	0.94	1.723e-06
P58335	ANTR2	0.82	1.727e-06
Q9BVI4	NOC4L	1.09	1.751e-06
Q0P6H9	TMM62	1.16	1.769e-06
Q6ZMG9	CERS6	1.06	1.777e-06
Q92845	KIFA3	0.77	1.787e-06
Q13510	ASAH1	1.17	1.8e-06
P06865	HEXA	1.12	1.989e-06
Q8IVF2	AHNK2	0.87	2.07e-06
Q06033	ITIH3	1.44	2.105e-06
Q9BWH2	FUND2	0.86	2.146e-06
A6ZKI3	RTL8C	0.81	2.148e-06
P08243	ASNS	1.14	2.231e-06
Q99666	RGPD5	1.07	2.239e-06
Q6SJ93	F111B	1.14	2.293e-06
Q02535	ID3	1.23	2.295e-06
Q9HC52	CBX8	1.05	2.311e-06
P32004	L1CAM	0.85	2.352e-06
Q9UL03	INT6	1.07	2.394e-06
P38646	GRP75	1.09	2.429e-06
Q14914	PTGR1	0.92	2.431e-06
Q8N556	AFAP1	0.91	2.454e-06
P08582	TRFM	0.9	2.506e-06
Q16890	TPD53	1.14	2.524e-06
P12277	KCRB	0.75	2.537e-06
P52789	HXK2	0.95	2.549e-06
Q32NC0	CR021	1.23	2.586e-06
Q5F1R6	DJC21	1.06	2.587e-06
Q6IE81	JADE1	1.17	2.6e-06
O60381	HBP1	1.42	2.655e-06
Q08426	ECHP	1.18	2.663e-06
Q9BW19	KIFC1	0.95	2.668e-06
Q96BX8	MOB3A	0.9	2.672e-06
P49419	AL7A1	1.07	2.698e-06
Q93034	CUL5	0.92	2.837e-06
O75351	VPS4B	0.94	2.882e-06
Q8NI08	NCOA7	0.94	2.883e-06
Q92604	LGAT1	0.79	2.887e-06
P13796	PLSL	1.36	2.964e-06
Q92817	EVPL	0.93	2.973e-06
P07686	HEXB	1.12	3.006e-06
P35626	ARBK2	0.62	3.065e-06
P26006	ITA3	1.06	3.231e-06
Q9H4M9	EHD1	0.9	3.244e-06
O94929	ABLM3	1.12	3.29e-06
Q05682	CALD1	1.11	3.299e-06
Q9H501	ESF1	1.12	3.327e-06
P28288	ABCD3	1.09	3.343e-06
P07311	ACYP1	0.77	3.369e-06
Q9UGP4	LIMD1	0.92	3.375e-06
Q96D71	REPS1	0.82	3.402e-06
P08670	VIME	0.91	3.445e-06
O43776	SYNC	1.05	3.46e-06
Q7Z5G4	GOGA7	1.11	3.529e-06
Q9NPR2	SEM4B	1.08	3.542e-06
Q96JJ7	TMX3	0.85	3.57e-06
Q9BZL6	KPCD2	0.88	3.602e-06
Q86TB9	PATL1	0.93	3.639e-06
Q9NV92	NFIP2	1.38	3.708e-06
Q12765	SCRN1	0.91	3.781e-06
Q6PXP3	GTR7	1.64	3.823e-06
P48449	ERG7	1.12	3.851e-06
P49441	INPP	0.8	3.857e-06
O00584	RNT2	1.13	3.957e-06
Q8IY21	DDX60	0.89	4.097e-06
Q96EH3	MASU1	1.15	4.124e-06
Q53EP0	FND3B	1.06	4.224e-06
P37173	TGFR2	1.16	4.296e-06
Q14249	NUCG	0.95	4.348e-06
Q08211	DHX9	1.04	4.354e-06
Q02750	MP2K1	0.89	4.37e-06
O75110	ATP9A	1.22	4.387e-06
Q9BXS4	TMM59	1.13	4.42e-06
P80723	BASP1	0.6	4.522e-06
Q99684	GFI1	0.54	4.554e-06
Q8TE58	ATS15	1.09	4.695e-06
Q8WXE1	ATRIP	1.13	4.767e-06
Q13451	FKBP5	1.14	4.906e-06
Q01804	OTUD4	0.91	4.953e-06
P62312	LSM6	0.94	5.036e-06
O14929	HAT1	1.08	5.058e-06
Q9Y2Z9	COQ6	1.14	5.108e-06
Q9BT67	NFIP1	1.6	5.142e-06
Q15046	SYK	1.05	5.175e-06
Q9NVJ2	ARL8B	0.73	5.268e-06
Q8NBN7	RDH13	1.16	5.28e-06
P31946	1433B	0.9	5.302e-06
O43493	TGON2	1.24	5.353e-06
P84243	H33	0.57	5.364e-06
Q86Y82	STX12	0.92	5.373e-06
Q8IVL5	P3H2	1.12	5.448e-06
P61024	CKS1	1.13	5.503e-06
A6NEE1	PLHD1	1.47	5.607e-06
Q14566	MCM6	1.07	5.624e-06
P09958	FURIN	1.19	5.635e-06
Q86X45	TILB	1.16	5.637e-06
Q99988	GDF15	1.54	5.722e-06
Q9NU53	GINM1	1.18	5.809e-06
Q9ULE0	WWC3	0.94	5.887e-06
P0C0L5	CO4B	1.2	6.15e-06
Q99829	CPNE1	0.93	6.168e-06
P31150	GDIA	0.91	6.323e-06
Q08431	MFGM	1.09	6.455e-06
P41208	CETN2	1.07	6.474e-06
P16278	BGAL	1.08	6.508e-06
O75326	SEM7A	1.15	6.512e-06
O75815	BCAR3	0.92	6.536e-06
Q7Z4H8	PLGT3	1.03	6.584e-06
P63104	1433Z	0.94	6.595e-06
Q9H0S4	DDX47	1.1	6.651e-06
Q7Z392	TPC11	1.09	6.651e-06
Q8NBF2	NHLC2	0.93	6.74e-06
Q9NQ84	GPC5C	1.24	6.761e-06
Q9UJJ9	GNPTG	1.13	6.797e-06
Q13043	STK4	0.9	6.822e-06
Q14116	IL18	1.2	6.828e-06
Q9BYD3	RM04	1.08	6.838e-06
P16298	PP2BB	0.82	6.907e-06
Q7L273	KCTD9	0.94	6.908e-06
Q8N573	OXR1	0.97	6.962e-06
Q9NPH3	IL1AP	1.15	7.131e-06
P62937	PPIA	0.82	7.181e-06
Q9P2J5	SYLC	1.04	7.214e-06
Q9UIJ7	KAD3	1.08	7.223e-06
Q8N3G9	TM130	1.22	7.313e-06
Q969U6	FBXW5	1.23	7.322e-06
Q9UMR5	PPT2	1.18	7.37e-06
P02649	APOE	1.23	7.468e-06
Q9Y2I8	WDR37	1.13	7.49e-06
Q3MIX3	ADCK5	1.15	7.533e-06
O60437	PEPL	0.91	7.559e-06
A4D1E9	GTPBA	1.08	7.579e-06
P33121	ACSL1	1.07	7.772e-06
Q8IYK4	GT252	1.19	7.935e-06
Q96HC4	PDLI5	1.06	7.97e-06
P21675	TAF1	0.88	8.024e-06
Q15582	BGH3	1.25	8.055e-06
P08237	PFKAM	1.09	8.078e-06
Q13873	BMPR2	1.1	8.147e-06
Q9NVZ3	NECP2	0.9	8.356e-06
Q9H3P2	NELFA	0.95	8.385e-06
P09467	F16P1	0.85	8.457e-06
Q9HCC0	MCCB	1.07	8.464e-06
Q96C00	ZBTB9	0.8	8.549e-06
Q06609	RAD51	1.13	8.709e-06
Q6XZF7	DNMBP	0.92	8.764e-06
P48444	COPD	0.95	8.825e-06
P27816	MAP4	0.94	8.836e-06
O15014	ZN609	1.1	8.982e-06
P61812	TGFB2	1.15	9.162e-06
Q70J99	UN13D	0.88	9.176e-06
Q8NBJ5	GT251	1.09	9.281e-06
Q8N442	GUF1	1.11	9.418e-06
Q5T200	ZC3HD	1.05	9.548e-06
P46926	GNPI1	1.11	9.626e-06
Q13501	SQSTM	1.13	9.661e-06
P11182	ODB2	1.16	9.828e-06
P29372	3MG	0.92	9.852e-06
Q13882	PTK6	1.21	9.906e-06
Q9Y3L5	RAP2C	0.92	9.929e-06
P42696	RBM34	1.08	9.936e-06
Q9UDY2	ZO2	0.95	1.009e-05
O95470	SGPL1	1.17	1.021e-05
Q9H299	SH3L3	0.88	1.043e-05
P15056	BRAF	1.21	1.05e-05
Q96DV4	RM38	1.08	1.051e-05
P09603	CSF1	1.23	1.053e-05
Q8TCS8	PNPT1	1.07	1.055e-05
Q3B7T1	EDRF1	1.53	1.067e-05
Q09666	AHNK	0.88	1.083e-05
Q9GZR7	DDX24	1.09	1.088e-05
Q9Y617	SERC	0.85	1.105e-05
P50851	LRBA	0.94	1.106e-05
P04075	ALDOA	0.96	1.108e-05
P41743	KPCI	1.06	1.117e-05
Q8NEL9	DDHD1	0.88	1.121e-05
Q6MZQ0	PRR5L	1.1	1.124e-05
Q5VZF2	MBNL2	0.81	1.125e-05
O75828	CBR3	0.9	1.131e-05
Q92738	US6NL	1.13	1.138e-05
Q99650	OSMR	1.11	1.144e-05
P07339	CATD	1.13	1.146e-05
P04792	HSPB1	0.92	1.146e-05
Q9ULI3	HEG1	1.16	1.152e-05
P20645	MPRD	1.11	1.163e-05
O94919	ENDD1	1.04	1.168e-05
P11055	MYH3	1.16	1.188e-05
Q9UGK3	STAP2	0.9	1.196e-05
Q9Y3A6	TMED5	0.68	1.203e-05
Q01780	EXOSX	1.04	1.206e-05
P29475	NOS1	1.36	1.207e-05
O43169	CYB5B	0.8	1.218e-05
Q8WWN8	ARAP3	0.91	1.227e-05
Q9Y496	KIF3A	0.87	1.253e-05
O43837	IDH3B	1.07	1.255e-05
Q9H6R4	NOL6	1.1	1.26e-05
Q9Y5Q0	FADS3	0.91	1.27e-05
O75874	IDHC	1.12	1.272e-05
Q14155	ARHG7	0.91	1.281e-05
Q9BQ61	TRIR	0.9	1.286e-05
Q6DD87	ZN787	1.26	1.288e-05
Q8TF42	UBS3B	0.86	1.289e-05
P04062	GLCM	1.1	1.304e-05
Q15102	PA1B3	0.89	1.328e-05
Q8WUM9	S20A1	1.19	1.335e-05
Q9BTV4	TMM43	0.92	1.342e-05
O15347	HMGB3	0.92	1.346e-05
P78310	CXAR	1.14	1.367e-05
Q9UGM3	DMBT1	0.86	1.367e-05
O00311	CDC7	1.16	1.378e-05
O60613	2023-09-15	0.79	1.391e-05
Q9Y2U8	MAN1	1.09	1.395e-05
Q96AC1	FERM2	1.06	1.397e-05
Q9P2H3	IFT80	1.4	1.401e-05
Q9Y251	HPSE	1.17	1.454e-05
P04440	DPB1	1.17	1.473e-05
P06733	ENOA	0.95	1.473e-05
P15311	EZRI	0.92	1.475e-05
P42330	AK1C3	1.11	1.524e-05
Q9ULP9	TBC24	0.83	1.533e-05
O60884	DNJA2	0.9	1.543e-05
Q6IN84	MRM1	1.18	1.56e-05
O00139	KIF2A	0.96	1.564e-05
P62942	FKB1A	0.95	1.564e-05
Q9BV36	MELPH	0.91	1.581e-05
P25054	APC	1.09	1.583e-05
P13498	CY24A	0.85	1.597e-05
O75153	CLU	1.06	1.622e-05
P30837	AL1B1	1.11	1.648e-05
O75477	ERLN1	0.94	1.659e-05
P20742	PZP	1.54	1.694e-05
Q9Y561	LRP12	1.19	1.697e-05
P09104	ENOG	0.89	1.707e-05
Q9NW68	BSDC1	1.1	1.711e-05
P21359	NF1	1.34	1.721e-05
Q14764	MVP	0.93	1.723e-05
Q13310	PABP4	0.85	1.758e-05
Q9BUE0	MED18	1.06	1.775e-05
Q13488	VPP3	0.92	1.782e-05
Q9H9Y2	RPF1	1.17	1.789e-05
O14548	COX7R	1.14	1.792e-05
O43598	DNPH1	0.85	1.797e-05
Q92551	IP6K1	0.84	1.797e-05
Q6KB66	K2C80	0.88	1.811e-05
Q8IX01	SUGP2	0.86	1.815e-05
Q96Q05	TPPC9	1.26	1.823e-05
Q9BV38	WDR18	1.05	1.824e-05
Q96JB5	CK5P3	1.06	1.853e-05
P06703	S10A6	0.83	1.856e-05
P49356	FNTB	1.13	1.864e-05
P42704	LPPRC	1.08	1.866e-05
O43464	HTRA2	0.92	1.904e-05
P04179	SODM	0.91	1.904e-05
Q9BRR6	ADPGK	1.08	1.908e-05
P49189	AL9A1	1.07	1.91e-05
O14832	PAHX	1.11	1.912e-05
Q9UNF1	MAGD2	0.9	1.931e-05
Q16706	MA2A1	1.1	1.94e-05
Q9BVC5	ASHWN	0.89	1.949e-05
P48506	GSH1	1.08	1.965e-05
P59190	RAB15	1.06	1.986e-05
Q8TBB1	LNX1	1.26	1.988e-05
O60508	PRP17	1.05	1.992e-05
Q96LT4	SAMD8	0.87	2.062e-05
Q9NZW5	MPP6	1.05	2.071e-05
P48739	PIPNB	0.89	2.118e-05
P50995	ANX11	0.94	2.176e-05
P49591	SYSC	0.94	2.194e-05
Q9BZF9	UACA	0.92	2.206e-05
P0DJI8	SAA1	0.91	2.213e-05
P42702	LIFR	1.17	2.228e-05
Q9Y5P4	C43BP	0.94	2.228e-05
Q9UBP9	GULP1	1.1	2.233e-05
P33527	MRP1	1.07	2.233e-05
P07437	TBB5	0.97	2.248e-05
Q9UJU6	DBNL	0.9	2.27e-05
Q9H853	TBA4B	0.88	2.287e-05
Q9Y3M8	STA13	0.83	2.298e-05
Q9UKT5	FBX4	1.12	2.303e-05
O60488	ACSL4	0.95	2.328e-05
P55039	DRG2	0.94	2.328e-05
Q8NHP6	MSPD2	0.83	2.34e-05
Q9UKV8	AGO2	1.04	2.351e-05
A2RU67	F234B	1.25	2.356e-05
Q15393	SF3B3	1.05	2.36e-05
Q12788	TBL3	1.05	2.364e-05
Q9NU22	MDN1	1.05	2.396e-05
O75940	SPF30	0.92	2.407e-05
P46459	NSF	1.07	2.415e-05
Q9BUR5	MIC26	0.84	2.484e-05
Q96HR9	REEP6	0.83	2.555e-05
Q9HCP0	KC1G1	1.33	2.574e-05
Q9H773	DCTP1	0.88	2.576e-05
O60825	F262	1.11	2.608e-05
Q13530	SERC3	0.87	2.62e-05
Q9GZX9	TWSG1	0.84	2.633e-05
Q8WUB8	PHF10	0.88	2.636e-05
Q9BW60	ELOV1	0.84	2.638e-05
Q9UHY1	NRBP	1.07	2.644e-05
O75509	TNR21	1.16	2.647e-05
Q92686	NEUG	0.76	2.663e-05
O14777	NDC80	0.92	2.714e-05
Q06323	PSME1	0.93	2.746e-05
Q8TAP6	CEP76	1.09	2.762e-05
Q99538	LGMN	1.12	2.772e-05
Q96J02	ITCH	0.89	2.838e-05
Q13772	NCOA4	1.14	2.957e-05
Q96DH6	MSI2H	1.24	2.97e-05
Q9H2M9	RBGPR	0.96	2.984e-05
Q15042	RB3GP	0.96	3.016e-05
Q14498	RBM39	1.06	3.059e-05
Q9BXW7	HDHD5	1.07	3.091e-05
P38435	VKGC	1.16	3.141e-05
O95983	MBD3	1.14	3.181e-05
Q92989	CLP1	0.8	3.24e-05
Q14653	IRF3	0.91	3.247e-05
P16144	ITB4	1.06	3.281e-05
Q9P275	UBP36	1.09	3.282e-05
Q15583	TGIF1	1.46	3.461e-05
Q6UW68	TM205	0.89	3.477e-05
Q9P2T0	THEG	1.31	3.493e-05
P23025	XPA	1.17	3.523e-05
O00291	HIP1	0.92	3.595e-05
P82979	SARNP	0.94	3.598e-05
P55061	BI1	0.9	3.625e-05
O75716	STK16	0.87	3.632e-05
Q8TDM6	DLG5	1.09	3.636e-05
P23515	OMGP	0.75	3.646e-05
Q92536	YLAT2	1.21	3.67e-05
P38571	LICH	1.19	3.693e-05
P11310	ACADM	0.83	3.703e-05
Q9UIM3	FKBPL	0.91	3.713e-05
Q9UFN0	NPS3A	0.94	3.745e-05
Q9H8H3	MET7A	1.2	3.75e-05
Q6GQQ9	OTU7B	1.1	3.824e-05
P07814	SYEP	1.04	3.843e-05
O15360	FANCA	0.72	3.863e-05
P31689	DNJA1	0.95	3.895e-05
Q92889	XPF	1.2	3.898e-05
P49736	MCM2	1.06	3.91e-05
Q8NFU3	TSTD1	0.81	3.933e-05
Q9BUF5	TBB6	0.91	3.939e-05
Q9P273	TEN3	1.11	3.941e-05
Q3ZAQ7	VMA21	0.71	3.947e-05
Q9UBQ7	GRHPR	1.05	3.958e-05
Q5JSH3	WDR44	0.9	3.963e-05
P46734	MP2K3	0.86	3.969e-05
Q13352	CENPR	1.3	3.977e-05
P02656	APOC3	1.52	3.992e-05
Q9Y6V7	DDX49	1.17	4.042e-05
P27986	P85A	1.09	4.088e-05
P54803	GALC	1.12	4.133e-05
Q9H0B8	CRLD2	1.23	4.168e-05
O75665	OFD1	1.05	4.172e-05
P07737	PROF1	0.93	4.191e-05
Q9Y6A4	CFA20	0.93	4.251e-05
Q9UKX7	NUP50	1.15	4.297e-05
O00268	TAF4	0.87	4.318e-05
Q9NWM0	SMOX	0.72	4.351e-05
Q8IW52	SLIK4	1.24	4.386e-05
Q15121	PEA15	0.89	4.402e-05
Q5TC84	OGRL1	1.14	4.42e-05
Q68CZ2	TENS3	0.96	4.424e-05
Q96SB4	SRPK1	0.84	4.431e-05
Q9BSH5	HDHD3	0.92	4.432e-05
Q9NW13	RBM28	1.05	4.449e-05
O43768	ENSA	0.85	4.449e-05
P07711	CATL1	1.1	4.482e-05
Q9NPE2	NGRN	1.17	4.505e-05
O95210	STBD1	0.93	4.514e-05
Q01581	HMCS1	1.16	4.525e-05
O75116	ROCK2	0.93	4.542e-05
Q96CM8	ACSF2	0.87	4.549e-05
P30291	WEE1	1.19	4.591e-05
Q13283	G3BP1	0.96	4.591e-05
P08195	4F2	1.11	4.664e-05
O43291	SPIT2	1.25	4.666e-05
Q96FZ2	HMCES	0.92	4.692e-05
Q9NS86	LANC2	0.97	4.78e-05
O95081	AGFG2	1.18	4.793e-05
Q92597	NDRG1	0.9	4.793e-05
Q96CV9	OPTN	0.94	4.797e-05
Q9H6X2	ANTR1	0.88	4.831e-05
Q5T7V8	GORAB	1.13	4.842e-05
P11177	ODPB	1.03	4.863e-05
P22415	USF1	0.64	4.902e-05
Q04771	ACVR1	1.13	4.946e-05
A5PLN9	TPC13	1.09	4.991e-05
Q9NWQ8	PHAG1	1.1	4.999e-05
P52630	STAT2	0.91	5.067e-05
P01920	DQB1	1.17	5.1e-05
O15382	BCAT2	1.1	5.104e-05
Q96HN2	SAHH3	1.09	5.109e-05
Q6ZNA5	FRRS1	1.2	5.118e-05
P84101	SERF2	1.35	5.162e-05
Q15019	SEPT2	0.96	5.176e-05
P32929	CGL	1.2	5.225e-05
Q9ULZ3	ASC	0.79	5.277e-05
Q9H1N7	S35B3	1.29	5.287e-05
P12757	SKIL	1.24	5.355e-05
Q6PL18	ATAD2	1.06	5.37e-05
P38606	VATA	1.04	5.411e-05
O94923	GLCE	1.08	5.51e-05
Q8N8E3	CE112	0.88	5.553e-05
Q96MK2	RIPR3	1.44	5.579e-05
Q6P2P2	ANM9	0.93	5.583e-05
Q5HYI8	RABL3	0.85	5.667e-05
O75915	PRAF3	0.85	5.736e-05
Q9NVM9	INT13	1.05	5.847e-05
Q8WXA8	5HT3C	0.85	5.912e-05
Q13952	NFYC	1.09	5.915e-05
Q9Y2R9	RT07	1.09	5.923e-05
Q04837	SSBP	1.1	5.941e-05
Q15149	PLEC	0.92	6.046e-05
O14678	ABCD4	1.11	6.062e-05
Q06203	PUR1	1.09	6.082e-05
Q9H910	JUPI2	0.94	6.085e-05
O95336	6PGL	0.94	6.088e-05
P02144	MYG	1.11	6.121e-05
Q12792	TWF1	0.85	6.14e-05
Q6YP21	KAT3	0.92	6.154e-05
Q9NWK9	BCD1	1.06	6.159e-05
O95376	ARI2	0.92	6.21e-05
P08240	SRPRA	1.12	6.237e-05
P56211	ARP19	0.86	6.263e-05
Q9H7Z7	PGES2	1.09	6.304e-05
Q96Q89	KI20B	1.09	6.345e-05
P28329	CLAT	1.76	6.353e-05
P19525	E2AK2	1.07	6.475e-05
Q01167	FOXK2	1.08	6.556e-05
Q8IYI6	EXOC8	0.93	6.666e-05
Q96B96	TM159	0.84	6.681e-05
P50452	SPB8	0.83	6.684e-05
Q8NEV9	IL27A	1.2	6.706e-05
O14757	CHK1	0.93	6.734e-05
P00750	TPA	0.89	6.767e-05
Q9Y5L4	TIM13	0.95	6.778e-05
P05166	PCCB	1.13	6.794e-05
Q9Y6C9	MTCH2	1.09	6.801e-05
Q9BYC9	RM20	1.06	6.811e-05
Q9P0V9	2023-09-10	0.84	6.823e-05
O14657	TOR1B	1.14	6.824e-05
Q8TAT6	NPL4	0.94	6.873e-05
P52292	IMA1	1.04	6.926e-05
A1X283	SPD2B	1.09	6.939e-05
P30519	HMOX2	0.94	6.986e-05
Q6ZP82	CC141	1.21	7.03e-05
P19784	CSK22	0.89	7.043e-05
Q99569	PKP4	1.12	7.048e-05
Q5VVQ6	OTU1	1.2	7.067e-05
P27708	PYR1	1.02	7.067e-05
O95786	DDX58	0.86	7.067e-05
Q96D31	CRCM1	1.13	7.071e-05
P40123	CAP2	1.05	7.216e-05
P17812	PYRG1	0.89	7.237e-05
Q9H0N0	RAB6C	1.21	7.279e-05
Q96KP1	EXOC2	0.95	7.325e-05
Q9NWD8	TM248	1.17	7.426e-05
P52306	GDS1	0.91	7.443e-05
Q92859	NEO1	1.15	7.501e-05
Q92973	TNPO1	1.05	7.545e-05
Q9HDC9	APMAP	1.05	7.58e-05
Q9NYZ3	GTSE1	0.81	7.594e-05
Q9Y4F5	C170B	0.87	7.618e-05
O75794	CD123	1.09	7.628e-05
Q9UHN6	CEIP2	1.08	7.634e-05
Q9H444	CHM4B	0.92	7.68e-05
P55011	S12A2	1.15	7.694e-05
Q8N9N7	LRC57	1.08	7.72e-05
Q9UHK0	NUFP1	1.1	7.734e-05
P07996	TSP1	1.06	7.737e-05
O00592	PODXL	1.13	7.81e-05
P04040	CATA	1.07	7.838e-05
P46977	STT3A	0.93	7.867e-05
Q96RT1	ERBIN	1.04	7.898e-05
P49336	CDK8	1.08	7.909e-05
Q9GZT3	SLIRP	1.12	7.993e-05
Q9BZE2	PUS3	1.12	8.035e-05
Q8WUB2	F216A	5.85	8.042e-05
P28749	RBL1	1.07	8.148e-05
Q9UMX0	UBQL1	1.08	8.162e-05
Q68DK7	MSL1	1.07	8.22e-05
O00429	DNM1L	0.95	8.267e-05
O15066	KIF3B	0.88	8.359e-05
P06493	CDK1	0.95	8.361e-05
Q01850	CDR2	1.09	8.488e-05
P49821	NDUV1	0.96	8.528e-05
P04406	G3P	0.95	8.549e-05
Q8IUF8	RIOX2	1.11	8.607e-05
Q9UGC7	RF1ML	1.35	8.62e-05
P61764	STXB1	0.95	8.678e-05
Q14690	RRP5	1.05	8.769e-05
P61244	MAX	1.05	8.77e-05
Q92615	LAR4B	0.96	8.779e-05
Q9NS23	RASF1	1.1	8.823e-05
Q9BTU6	P4K2A	1.08	8.838e-05
Q70UQ0	IKIP	0.94	8.848e-05
P55957	BID	0.81	8.865e-05
Q9UDY4	DNJB4	1.13	8.895e-05
Q14151	SAFB2	1.08	8.927e-05
Q9Y5Q9	TF3C3	1.22	8.958e-05
Q96QR8	PURB	0.71	8.976e-05
O95302	FKBP9	1.13	8.998e-05
P10176	COX8A	0.74	9.03e-05
Q96B67	ARRD3	1.31	9.168e-05
P10109	ADX	0.9	9.206e-05
Q13332	PTPRS	1.14	9.234e-05
Q15788	NCOA1	1.1	9.247e-05
O14734	ACOT8	0.95	9.256e-05
P68371	TBB4B	0.95	9.261e-05
Q96EQ0	SGTB	1.13	9.31e-05
Q03426	KIME	1.18	9.311e-05
Q96RQ3	MCCA	1.07	9.368e-05
Q9UGU0	TCF20	1.28	9.394e-05
Q99733	NP1L4	0.94	9.405e-05
Q8NE71	ABCF1	0.95	9.506e-05
P08571	CD14	1.13	9.526e-05
P54760	EPHB4	1.04	9.542e-05
Q9H999	PANK3	1.21	9.641e-05
Q86VW0	SESD1	1.33	9.689e-05
Q9Y3P4	RHBD3	0.89	9.729e-05
Q9ULH1	ASAP1	0.86	9.814e-05
Q9UHL4	DPP2	1.2	9.853e-05
P32119	PRDX2	0.88	9.876e-05
Q9NX18	SDHF2	1.15	9.99e-05
Q03468	ERCC6	1.12	0.0001003
O94810	RGS11	1.38	0.0001007
O43852	CALU	0.85	0.0001009
Q96AJ9	VTI1A	0.71	0.0001023
Q93075	TATD2	1.17	0.0001024
Q96CS3	FAF2	0.85	0.0001024
Q86YV5	PRAG1	1.12	0.000103
O14544	SOCS6	1.28	0.0001034
P36405	ARL3	0.88	0.0001041
Q01650	LAT1	1.2	0.0001047
O15269	SPTC1	1.08	0.000105
Q16585	SGCB	1.19	0.0001051
Q12882	DPYD	0.96	0.0001052
Q6PI48	SYDM	1.15	0.0001054
A0A075B767	PAL4H	0.83	0.0001057
O95900	TRUB2	0.92	0.000106
Q96BQ5	CC127	0.92	0.0001063
O60879	DIAP2	0.91	0.0001064
Q86X52	CHSS1	1.17	0.0001066
Q96I15	SCLY	1.08	0.0001066
Q5T8D3	ACBD5	1.14	0.0001072
O75417	DPOLQ	1.17	0.0001076
Q04844	ACHE	0.85	0.000108
Q9NUQ7	UFSP2	1.1	0.000109
Q9BSH4	TACO1	0.8	0.0001101
P45954	ACDSB	1.11	0.0001109
Q8NHS4	CLHC1	0.85	0.0001112
Q96MR6	CFA57	1.45	0.0001115
Q7Z3D4	LYSM3	0.95	0.000112
P0DMM9	ST1A3	1.14	0.0001124
Q96BY9	SARAF	1.23	0.0001134
Q00796	DHSO	1.06	0.0001146
Q9ULX9	MAFF	0.88	0.0001151
Q96T23	RSF1	0.86	0.0001164
P22681	CBL	0.89	0.0001174
Q13093	PAFA	1.18	0.0001179
Q9NZM3	ITSN2	1.07	0.0001182
Q68BL7	OLM2A	1.42	0.0001185
Q99985	SEM3C	1.09	0.0001188
P13762	DRB4	1.26	0.0001193
Q9BQL6	FERM1	1.12	0.0001198
Q8TB36	GDAP1	1.32	0.0001201
O95433	AHSA1	0.98	0.0001201
Q9UIQ6	LCAP	0.91	0.0001208
Q8NC60	NOA1	1.07	0.0001211
Q8WXX5	DNJC9	0.9	0.000122
O75175	CNOT3	0.97	0.0001224
O94925	GLSK	1.05	0.0001235
Q6IC98	GRAM4	1.33	0.0001241
Q52LW3	RHG29	0.86	0.0001246
Q6P2C8	MED27	1.07	0.0001256
P05198	IF2A	0.96	0.0001277
Q7LGC8	CHST3	1.3	0.0001284
Q9HA65	TBC17	1.17	0.0001291
Q96BZ9	TBC20	0.9	0.0001301
Q9HCE1	MOV10	1.04	0.000131
O60306	AQR	1.03	0.000132
P45984	MK09	0.9	0.0001322
P29353	SHC1	0.94	0.0001326
Q5ST30	SYVM	1.11	0.0001332
O75691	UTP20	1.1	0.0001336
O60499	STX10	0.9	0.0001337
Q96JM2	ZN462	1.08	0.0001338
Q9UH99	SUN2	0.92	0.0001339
O43909	EXTL3	1.07	0.0001348
Q9Y6E0	STK24	0.91	0.0001348
Q8WXX0	DYH7	1.23	0.0001355
Q92543	SNX19	1.22	0.000136
Q96FV2	SCRN2	0.92	0.0001363
O75122	CLAP2	1.05	0.0001365
Q14204	DYHC1	0.98	0.0001365
P05362	ICAM1	0.93	0.0001371
Q9UHJ3	SMBT1	2.02	0.0001374
P00338	LDHA	0.94	0.0001377
Q8N8A6	DDX51	1.06	0.0001384
P60602	ROMO1	0.66	0.0001388
P23526	SAHH	1.03	0.0001389
Q9ULW0	TPX2	0.96	0.0001393
P05423	RPC4	0.95	0.0001401
Q9Y376	CAB39	0.95	0.0001402
Q86WV6	STING	0.8	0.0001403
Q9Y3C5	RNF11	1.1	0.0001405
Q9HBK9	AS3MT	0.89	0.0001405
P23634	AT2B4	0.77	0.0001408
Q13404	UB2V1	0.89	0.0001441
Q8IXJ9	ASXL1	3.33	0.0001458
Q9Y2R4	DDX52	1.05	0.0001459
O75971	SNPC5	1.26	0.000146
O75052	CAPON	1.14	0.000146
O75879	GATB	1.09	0.0001489
Q9BUP0	EFHD1	0.94	0.0001494
P15260	INGR1	1.22	0.0001499
Q8IZF2	AGRF5	0.96	0.0001502
Q9UKU7	ACAD8	1.05	0.0001506
Q13371	PHLP	0.82	0.0001507
Q9Y680	FKBP7	1.13	0.0001509
P51659	DHB4	1.11	0.0001516
P22061	PIMT	0.94	0.0001521
Q9NRN7	ADPPT	1.08	0.0001534
P01889	1B07	1.21	0.0001538
Q04826	1B40	1.13	0.0001538
Q14435	GALT3	1.13	0.0001544
O14817	TSN4	0.91	0.0001544
Q16658	FSCN1	1.1	0.0001557
Q9C0H9	SRCN1	1.24	0.0001558
O75475	PSIP1	0.94	0.0001562
Q96N67	DOCK7	1.02	0.0001563
P32322	P5CR1	1.08	0.000157
O15231	ZN185	0.93	0.0001572
P26447	S10A4	0.93	0.0001575
O95297	MPZL1	0.9	0.000161
Q96I59	SYNM	1.1	0.0001616
Q01484	ANK2	1.09	0.0001622
Q9BTY2	FUCO2	1.08	0.0001624
P52565	GDIR1	0.89	0.0001624
O75629	CREG1	1.29	0.0001632
Q96EY1	DNJA3	1.12	0.0001638
O94876	TMCC1	0.84	0.0001644
Q9UNN8	EPCR	1.13	0.0001663
P25325	THTM	0.95	0.0001674
O94903	PLPHP	0.87	0.000168
Q5W0Z9	ZDH20	1.07	0.0001689
P08133	ANXA6	0.95	0.0001694
Q9BYT8	NEUL	1.05	0.0001699
Q9Y2T2	AP3M1	1.05	0.0001713
Q03591	FHR1	1.15	0.0001714
Q9GZM7	TINAL	1.05	0.0001719
Q9UJY5	GGA1	0.92	0.0001733
O14828	SCAM3	1.05	0.0001735
Q9BY89	K1671	1.03	0.0001742
Q14527	HLTF	1.07	0.0001768
P63098	CANB1	0.9	0.0001771
Q15417	CNN3	0.95	0.0001776
Q9HC16	ABC3G	0.77	0.0001782
P22352	GPX3	1.15	0.0001785
Q02246	CNTN2	1.27	0.0001787
Q9Y5X2	SNX8	1.07	0.0001789
P01903	DRA	1.2	0.0001795
O14893	GEMI2	1.05	0.0001795
Q15800	MSMO1	0.88	0.0001796
Q9UN73	PCDA6	1.47	0.0001798
Q9BQP9	BPIA3	1.11	0.0001798
P30419	NMT1	1.07	0.0001807
P30038	AL4A1	1.17	0.0001811
Q9UDT6	CLIP2	0.93	0.0001815
Q8TF50	ZN526	1.14	0.0001816
P49590	SYHM	1.04	0.0001828
Q9BTL3	RAMAC	1.06	0.0001838
P10243	MYBA	1.12	0.0001841
Q7Z2E3	APTX	0.86	0.0001858
Q9BVV7	TIM21	1.03	0.0001861
O15068	MCF2L	1.39	0.0001883
Q8NG27	PJA1	1.1	0.0001884
Q96GF1	RN185	0.9	0.0001885
Q96P16	RPR1A	1.08	0.0001929
Q9Y5S2	MRCKB	0.96	0.000193
P31947	1433S	0.91	0.000195
Q96Q07	BTBD9	0.91	0.0001953
Q9Y5G5	PCDG8	1.29	0.0001958
P56378	68MP	0.94	0.000201
Q01415	GALK2	1.1	0.0002016
Q9H0H5	RGAP1	1.06	0.0002021
Q15154	PCM1	0.95	0.0002032
Q96JN0	LCOR	1.12	0.0002045
Q9NUI1	DECR2	1.07	0.0002053
Q8WWH5	TRUB1	0.96	0.0002055
P23528	COF1	0.86	0.0002069
O00233	PSMD9	0.94	0.0002077
Q9H6Y7	RN167	1.12	0.0002078
P61088	UBE2N	0.91	0.0002079
O95793	STAU1	0.94	0.0002087
P56182	RRP1	1.05	0.0002088
P42858	HD	1.09	0.000209
O00299	CLIC1	0.91	0.0002091
O15020	SPTN2	1.09	0.0002093
Q03933	HSF2	1.21	0.0002095
P49407	ARRB1	0.94	0.0002097
Q96CS7	PKHB2	1.12	0.0002103
Q8TEL6	TP4AP	0.87	0.0002108
Q96QE3	ATAD5	1.07	0.0002115
O75348	VATG1	1.1	0.0002116
Q9Y4D1	DAAM1	1.07	0.0002116
Q15075	EEA1	0.95	0.0002116
P53805	RCAN1	1.09	0.0002129
P16403	H12	0.91	0.0002133
O60264	SMCA5	1.07	0.0002148
P01892	1A02	1.08	0.0002154
Q02790	FKBP4	0.95	0.0002154
P78316	NOP14	1.05	0.0002165
Q6UX15	LAYN	1.13	0.0002172
Q8WUA2	PPIL4	1.1	0.0002182
Q9H3L0	MMAD	1.23	0.0002211
Q96DC9	OTUB2	0.83	0.0002245
Q9H7D0	DOCK5	0.96	0.0002273
P20039	2B1B	1.33	0.0002285
Q9NRG9	AAAS	1.05	0.0002302
Q9NWV4	CZIB	0.91	0.0002308
Q13637	RAB32	1.1	0.0002309
Q9UNM6	PSD13	0.97	0.0002318
Q9BPZ3	PAIP2	1.22	0.0002322
P80303	NUCB2	0.9	0.0002324
P61086	UBE2K	0.95	0.000234
O15511	ARPC5	0.95	0.0002347
Q9NYB9	ABI2	0.87	0.0002358
Q07812	BAX	0.91	0.0002374
Q96S82	UBL7	1.16	0.0002383
Q9H1K1	ISCU	0.91	0.0002396
Q8N5C6	SRBD1	1.05	0.0002406
Q9Y237	PIN4	0.92	0.0002409
Q96PN7	TREF1	0.87	0.0002411
Q9BYV8	CEP41	0.91	0.0002431
P22676	CALB2	1.07	0.0002432
P78346	RPP30	1.09	0.0002436
Q9ULH0	KDIS	1.08	0.0002449
O95070	YIF1A	1.12	0.0002456
Q58A45	PAN3	0.96	0.0002462
O95865	DDAH2	0.91	0.00025
Q9BVA0	KTNB1	0.88	0.00025
P25490	TYY1	1.04	0.0002505
Q9Y2S7	PDIP2	1.08	0.0002512
Q8N8D1	PDCD7	1.22	0.0002514
P25205	MCM3	1.05	0.0002519
Q15464	SHB	1.08	0.0002526
Q86XP3	DDX42	1.05	0.0002527
Q96GQ7	DDX27	1.04	0.0002553
Q9ULC4	MCTS1	0.92	0.0002556
P49454	CENPF	0.98	0.0002565
Q8IY92	SLX4	1.44	0.0002582
Q6P4A8	PLBL1	1.23	0.0002595
Q6UW02	CP20A	1.06	0.000261
Q9NQG1	MANBL	1.13	0.0002612
Q9NWT1	PK1IP	1.07	0.0002625
Q9UPZ3	HPS5	1.11	0.0002633
Q9UKK9	NUDT5	0.91	0.000264
Q13153	PAK1	1.09	0.000265
Q9BV57	MTND	0.89	0.0002668
P50897	PPT1	1.09	0.0002674
Q96NB3	ZN830	1.1	0.0002683
Q8WWV3	RT4I1	1.07	0.000269
Q9Y2H0	DLGP4	0.88	0.0002704
Q6UVW9	CLC2A	1.35	0.000271
Q96L92	SNX27	1.03	0.0002717
Q9GZT9	EGLN1	0.91	0.0002734
P28062	PSB8	1.06	0.0002736
Q9UII2	ATIF1	0.89	0.000274
Q9Y639	NPTN	1.05	0.0002742
O96033	MOC2A	1.11	0.0002743
Q9Y580	RBM7	1.07	0.0002748
P46063	RECQ1	0.95	0.0002749
P27361	MK03	0.91	0.000277
P33993	MCM7	1.04	0.0002801
P61011	SRP54	0.94	0.0002814
P62258	1433E	0.96	0.0002834
Q04446	GLGB	1.04	0.0002853
Q13608	PEX6	1.11	0.0002862
P00492	HPRT	0.95	0.0002864
P57105	SYJ2B	1.12	0.0002866
Q8IYH5	ZZZ3	0.89	0.0002871
Q8N584	TT39C	1.22	0.0002873
O75821	EIF3G	0.94	0.0002873
P32455	GBP1	1.08	0.0002874
P20908	CO5A1	1.13	0.0002885
Q93074	MED12	1.05	0.0002894
P29973	CNGA1	1.18	0.0002919
Q15646	OASL	0.88	0.0002962
Q9Y285	SYFA	0.96	0.0002965
Q10471	GALT2	1.07	0.0002975
Q9HD26	GOPC	1.05	0.0002981
P13995	MTDC	1.08	0.0002996
Q9Y625	GPC6	1.14	0.0003001
Q5VTE6	ANGE2	0.92	0.0003008
O43181	NDUS4	0.82	0.0003019
Q7Z434	MAVS	0.93	0.0003023
Q96TC7	RMD3	0.85	0.000305
O00308	WWP2	1.17	0.0003057
Q99797	MIPEP	1.09	0.0003074
Q7Z2K6	ERMP1	1.07	0.0003076
Q96L93	KI16B	0.91	0.0003086
Q14651	PLSI	1.03	0.0003092
O43252	PAPS1	1.06	0.0003109
O94874	UFL1	1.07	0.0003126
Q9Y5R4	HEMK1	0.85	0.0003127
Q9BUW7	CI016	0.81	0.0003129
P30405	PPIF	0.89	0.000313
O43570	CAH12	1.16	0.000314
Q9UJX3	APC7	1.06	0.0003175
Q86U44	MTA70	0.96	0.0003178
P52888	THOP1	0.96	0.000319
O76081	RGS20	0.87	0.0003217
Q9UBU8	MO4L1	1.06	0.0003222
Q9H8H2	DDX31	1.1	0.0003226
P02792	FRIL	1.07	0.000323
P04424	ARLY	0.93	0.0003243
Q8N2Y8	RUSC2	0.8	0.0003249
Q5VWQ8	DAB2P	0.93	0.0003265
Q9UK99	FBX3	0.91	0.0003277
O95479	G6PE	1.08	0.0003291
O43399	TPD54	0.93	0.0003295
Q86YD1	PTOV1	1.13	0.0003301
Q5U5X0	LYRM7	1.12	0.0003307
P50402	EMD	0.93	0.0003309
Q6ZN55	ZN574	1.12	0.0003324
Q9H4G0	E41L1	0.91	0.0003343
P09651	ROA1	1.04	0.0003367
Q92608	DOCK2	0.89	0.000337
Q92766	RREB1	1.1	0.0003377
Q8TCJ2	STT3B	1.07	0.000339
Q86TM6	SYVN1	0.94	0.0003403
Q15629	TRAM1	1.11	0.0003433
O43292	GPAA1	1.08	0.000344
Q66GS9	CP135	0.93	0.0003481
Q9H3Q1	BORG4	0.9	0.0003497
P35609	ACTN2	1.12	0.0003505
Q15283	RASA2	0.88	0.0003525
Q8IVD9	NUDC3	0.94	0.0003534
Q9H845	ACAD9	0.96	0.0003548
Q9Y4C8	RBM19	1.1	0.000355
Q13670	PM2PB	1.1	0.0003564
Q9NZC7	WWOX	0.83	0.0003565
Q8TDD1	DDX54	1.08	0.0003579
O43781	DYRK3	1.17	0.0003587
Q02543	RL18A	1.05	0.0003599
Q8IUX1	T126B	0.94	0.0003604
P69905	HBA	1.39	0.0003609
Q01658	NC2B	0.91	0.0003614
Q9NPQ8	RIC8A	0.92	0.0003648
P49790	NU153	1.05	0.0003655
Q9UHK6	AMACR	1.05	0.0003659
P68036	UB2L3	0.9	0.0003669
Q12767	TMM94	1.09	0.0003671
Q13129	RLF	1.16	0.0003676
Q16695	H31T	0.76	0.0003678
Q9H3F6	BACD3	1.27	0.0003681
Q14161	GIT2	0.93	0.0003696
Q9UBQ6	EXTL2	1.09	0.0003701
O00391	QSOX1	0.92	0.0003719
Q8TB24	RIN3	0.92	0.0003731
Q9Y5H9	PCDA2	1.11	0.0003745
P43378	PTN9	0.93	0.0003777
Q8TAA5	GRPE2	1.13	0.0003779
Q9Y6W3	CAN7	0.9	0.0003799
P01024	CO3	1.05	0.0003809
Q6PGN9	PSRC1	0.86	0.0003833
Q9HCE5	MET14	0.9	0.0003843
Q9H173	SIL1	1.07	0.0003876
Q9UPY3	DICER	1.1	0.0003893
Q9H9Y6	RPA2	1.05	0.0003896
A2RTX5	SYTC2	1.28	0.0003915
Q9Y371	SHLB1	0.94	0.0003924
Q9BQ90	KLDC3	0.82	0.0003925
P46199	IF2M	1.07	0.0003929
O00443	P3C2A	1.04	0.0003929
Q8N9M5	TM102	1.16	0.0003933
P37837	TALDO	0.96	0.0003937
Q5TA50	CPTP	0.9	0.0003945
Q8N128	F177A	0.91	0.0003959
Q96EI5	TCAL4	0.91	0.000397
P10586	PTPRF	1.04	0.0003997
O14925	TIM23	1.05	0.0004003
Q70CQ2	UBP34	1.11	0.0004006
O60890	OPHN1	0.9	0.0004009
P61956	SUMO2	0.93	0.0004014
Q5T160	SYRM	1.03	0.0004031
Q6P087	RUSD3	1.06	0.000404
Q7RTN6	STRAA	0.91	0.0004052
Q92934	BAD	0.93	0.0004053
Q96BI1	S22AI	0.78	0.0004054
Q9H6N6	MYH16	0.88	0.0004062
P63146	UBE2B	0.95	0.0004085
Q86UE4	LYRIC	0.92	0.0004101
Q15526	SURF1	0.88	0.0004116
Q9NRV9	HEBP1	0.97	0.000412
Q14232	EI2BA	0.96	0.000413
Q06418	TYRO3	1.2	0.000414
Q96DC8	ECHD3	1.14	0.00042
P52434	RPAB3	0.93	0.0004215
Q9H6H4	REEP4	1.12	0.000422
P49916	DNLI3	1.04	0.0004247
Q96A57	TM230	0.86	0.0004254
Q05209	PTN12	0.96	0.0004267
P08648	ITA5	1.11	0.0004287
O95379	TFIP8	0.88	0.0004288
Q13573	SNW1	1.04	0.0004289
Q6P4I2	WDR73	1.13	0.0004301
Q9Y605	MOFA1	1.59	0.0004312
Q9Y2X3	NOP58	1.05	0.0004348
O75717	WDHD1	1.06	0.0004351
Q8TEB7	RN128	1.17	0.0004354
Q16775	GLO2	0.92	0.0004373
P33552	CKS2	1.11	0.0004432
Q9BY43	CHM4A	1.05	0.0004433
Q9Y3A4	RRP7A	1.12	0.0004441
Q7Z6M3	MILR1	1.21	0.0004447
P01130	LDLR	1.1	0.0004447
Q8TF05	PP4R1	0.96	0.0004451
O15439	MRP4	1.04	0.0004469
Q96E52	OMA1	1.13	0.0004511
P23497	SP100	0.92	0.0004531
O43516	WIPF1	0.95	0.0004535
Q08J23	NSUN2	1.02	0.000455
P22392	NDKB	0.95	0.000456
O95785	WIZ	0.93	0.0004578
Q96PU8	QKI	0.95	0.0004604
P55899	FCGRN	0.93	0.0004623
Q9BT25	HAUS8	1.06	0.0004626
Q5TFE4	NT5D1	1.05	0.0004631
O43166	SI1L1	0.93	0.0004641
P61018	RAB4B	1.09	0.0004645
Q9BUJ2	HNRL1	0.92	0.0004646
P51649	SSDH	1.07	0.0004649
O00178	GTPB1	0.96	0.0004666
P49903	SPS1	0.95	0.0004683
P23786	CPT2	1.07	0.0004698
Q9UN86	G3BP2	1.05	0.0004703
Q7RTP0	NIPA1	0.9	0.0004715
P22307	NLTP	1.07	0.0004733
Q99417	MYCBP	0.94	0.0004748
Q13884	SNTB1	1.1	0.0004768
Q68EM7	RHG17	0.94	0.0004768
O43824	GTPB6	1.06	0.0004788
P13535	MYH8	0.95	0.000479
Q5VT25	MRCKA	1.04	0.0004801
O95999	BCL10	0.92	0.0004807
Q9NSI6	BRWD1	1.48	0.0004824
Q14517	FAT1	1.07	0.0004836
Q7L0Y3	TM10C	1.08	0.0004837
Q6P158	DHX57	1.08	0.0004843
P23677	IP3KA	0.91	0.0004855
Q5JYT7	K1755	1.14	0.0004866
Q6UWU4	CF089	1.2	0.000489
P35221	CTNA1	0.96	0.0004917
Q8NC96	NECP1	0.94	0.0004957
O43663	PRC1	0.9	0.0004992
Q460N5	PAR14	1.1	0.0005009
P40939	ECHA	1.05	0.0005033
Q6NSI8	K1841	1.22	0.0005034
Q8WUJ3	CEMIP	1.06	0.0005035
Q6ZS17	RIPR1	0.87	0.0005046
P28331	NDUS1	0.95	0.0005058
O60476	MA1A2	1.05	0.0005095
Q9BW27	NUP85	1.06	0.0005107
Q6PIU2	NCEH1	0.96	0.0005125
P10323	ACRO	1.32	0.0005126
Q8WU10	PYRD1	1.1	0.000515
Q7Z4G4	TRM11	1.16	0.0005157
Q99729	ROAA	1.07	0.0005176
O75832	PSD10	0.91	0.0005209
Q8WUH2	TGFA1	1.07	0.0005218
Q07890	SOS2	0.85	0.000522
Q9NYC9	DYH9	1.46	0.0005238
Q9UKG9	OCTC	1.13	0.0005251
Q15014	MO4L2	0.92	0.0005251
Q9Y3B3	TMED7	0.9	0.0005258
P04183	KITH	0.92	0.0005261
Q9BZM5	ULBP2	0.92	0.0005277
O94868	FCSD2	1.26	0.0005281
Q2TAA2	IAH1	0.94	0.0005293
P45877	PPIC	1.11	0.0005308
P30084	ECHM	1.07	0.0005314
P13798	ACPH	1.05	0.0005321
Q6NW29	RWDD4	1.06	0.0005324
P34896	GLYC	1.05	0.0005334
Q5T1V6	DDX59	1.06	0.0005342
Q7L8L6	FAKD5	1.06	0.0005352
O15372	EIF3H	0.96	0.0005363
P13987	CD59	0.89	0.0005366
Q96M96	FGD4	1.18	0.0005373
Q9HCJ0	TNR6C	1.24	0.0005413
Q9HB20	PKHA3	1.29	0.0005421
P08729	K2C7	0.92	0.0005426
A4D126	ISPD	1.23	0.0005435
Q9BRK5	CAB45	0.9	0.0005444
Q8N543	OGFD1	1.08	0.0005454
Q7L775	EPMIP	1.06	0.0005454
P30154	2AAB	1.07	0.0005483
Q03169	TNAP2	0.94	0.0005507
Q12770	SCAP	0.94	0.0005526
P11309	PIM1	0.94	0.0005529
O14841	OPLA	1.12	0.0005532
Q96B97	SH3K1	0.94	0.0005541
Q9NSJ1	Z355P	1.2	0.0005542
Q8IZ52	CHSS2	1.09	0.0005584
O95573	ACSL3	1.03	0.000559
Q99439	CNN2	1.08	0.0005649
Q7L8W6	DPH6	0.81	0.000565
Q96TA1	NIBL1	0.98	0.0005665
Q08170	SRSF4	0.92	0.000567
Q15013	MD2BP	0.89	0.0005672
Q16763	UBE2S	0.95	0.0005697
P51114	FXR1	1.03	0.000571
P98179	RBM3	1.04	0.0005724
P14923	PLAK	1.07	0.0005748
Q9BTW9	TBCD	0.96	0.0005768
Q9H611	PIF1	0.93	0.0005793
P16383	GCFC2	1.09	0.0005808
Q8NAN2	MIGA1	0.94	0.0005864
Q14031	CO4A6	1.19	0.0005884
O60568	PLOD3	1.03	0.0005918
Q12929	EPS8	1.06	0.0005919
Q9Y265	RUVB1	0.97	0.0005922
Q07954	LRP1	1.05	0.0005927
Q92542	NICA	1.05	0.0005945
O95427	PIGN	1.07	0.0005947
Q13795	ARFRP	1.11	0.0005948
Q9NXS2	QPCTL	0.95	0.0005983
P55268	LAMB2	1.06	0.0006
Q9GZZ1	NAA50	0.94	0.0006006
Q96EZ8	MCRS1	1.05	0.0006016
O43676	NDUB3	0.92	0.0006037
P04233	HG2A	1.11	0.0006068
Q05D32	CTSL2	1.09	0.000609
Q66PJ3	AR6P4	0.88	0.0006117
Q14739	LBR	1.14	0.0006154
P78325	ADAM8	0.94	0.0006163
Q9Y679	AUP1	1.04	0.0006175
Q9UPY5	XCT	0.88	0.0006221
Q05DH4	F16A1	1.15	0.0006238
Q6PL24	TMED8	1.05	0.0006254
Q8NEV8	EXPH5	1.32	0.0006294
P63172	DYLT1	0.92	0.0006315
Q13309	SKP2	1.06	0.0006326
Q53EL6	PDCD4	0.94	0.0006338
P28676	GRAN	0.83	0.0006345
Q9H1Z4	WDR13	0.96	0.000635
O75970	MPDZ	0.97	0.0006354
Q9ULG1	INO80	1.13	0.0006356
P60174	TPIS	0.87	0.0006385
Q9NR30	DDX21	0.93	0.0006409
Q9Y520	PRC2C	0.95	0.0006443
Q9BRD0	BUD13	0.95	0.0006452
Q92667	AKAP1	1.09	0.0006454
Q15084	PDIA6	1.07	0.0006457
Q9NRX1	PNO1	0.9	0.0006524
Q9NQ86	TRI36	1.07	0.0006528
P18669	PGAM1	0.95	0.0006543
Q04323	UBXN1	0.94	0.0006548
P28074	PSB5	0.97	0.0006556
P15848	ARSB	1.17	0.0006606
O00566	MPP10	1.06	0.0006621
Q7Z3B4	NUP54	0.95	0.0006624
Q86VP1	TAXB1	1.12	0.0006641
O75503	CLN5	1.19	0.0006659
Q08722	CD47	0.93	0.0006667
Q14696	MESD	1.09	0.0006699
Q9GZQ3	COMD5	0.93	0.0006731
P55085	PAR2	1.18	0.0006753
Q01844	EWS	1.04	0.0006787
O00194	RB27B	1.12	0.0006813
Q9Y2S6	TMA7	1.12	0.0006818
Q15363	TMED2	0.89	0.0006827
Q5XPI4	RN123	0.96	0.0006841
Q96NJ5	KLH32	1.48	0.0006865
Q9UBT2	SAE2	0.89	0.0006898
Q9C037	TRIM4	1.04	0.0006919
Q3MHD2	LSM12	1.09	0.0006936
Q9Y233	PDE10	0.93	0.0006961
Q9Y221	NIP7	1.12	0.0006996
P62280	RS11	0.95	0.0006996
Q96MF7	NSE2	1.15	0.0007034
Q7Z4Q2	HEAT3	1.08	0.0007046
Q8IZL2	MAML2	0.88	0.0007085
Q3MJ16	PA24E	1.17	0.0007095
Q9Y2V2	CHSP1	0.85	0.0007098
P17301	ITA2	0.94	0.0007121
Q29974	2B1G	1.96	0.0007134
Q9H6S3	ES8L2	0.92	0.00072
Q9UJQ4	SALL4	1.28	0.0007207
Q8N6M0	OTU6B	1.07	0.0007243
P35573	GDE	0.99	0.0007244
O75525	KHDR3	0.91	0.0007247
Q16739	CEGT	1.05	0.0007252
O75534	CSDE1	1.04	0.0007271
Q2TAA8	TXIP1	1.23	0.0007278
Q9H583	HEAT1	1.04	0.0007293
P04899	GNAI2	0.95	0.0007298
Q9NRZ7	PLCC	0.91	0.0007307
Q9UBU9	NXF1	1.04	0.0007311
P50502	F10A1	0.92	0.0007316
O95373	IPO7	1.05	0.000733
P49721	PSB2	0.92	0.0007366
Q14451	GRB7	0.95	0.0007369
O60427	FADS1	1.07	0.0007376
O75663	TIPRL	0.96	0.0007379
Q643R3	LPCT4	1.09	0.0007408
Q01973	ROR1	1.08	0.0007485
Q9NRF9	DPOE3	0.87	0.0007517
P57737	CORO7	0.95	0.0007532
Q92878	RAD50	1.02	0.0007582
P27487	DPP4	1.46	0.0007592
Q15643	TRIPB	1.03	0.0007592
Q93015	NAA80	0.87	0.0007653
Q14137	BOP1	1.05	0.0007694
Q9BXY0	MAK16	1.07	0.0007728
O00472	ELL2	1.25	0.0007796
Q14203	DCTN1	0.97	0.0007818
Q9P2E3	ZNFX1	1.05	0.0007825
Q9H5X1	CIA2A	1.08	0.0007848
P00519	ABL1	1.08	0.0007849
O75909	CCNK	1.05	0.0007887
Q6ZMZ0	RN19B	1.25	0.0007897
Q9HBF4	ZFYV1	1.12	0.0007912
O15455	TLR3	1.1	0.0007949
P18510	IL1RA	1.24	0.0007976
P02788	TRFL	1.07	0.0007976
Q5JSL3	DOC11	1.04	0.0007998
Q13472	TOP3A	1.08	0.0008047
Q00537	CDK17	1.07	0.0008069
Q9H6E4	CC134	0.91	0.0008085
Q86V85	GP180	1.32	0.0008114
Q9Y394	DHRS7	1.18	0.0008117
Q9UKF6	CPSF3	1.06	0.0008131
Q53FT3	HIKES	0.9	0.0008138
Q92558	WASF1	1.14	0.0008143
P23975	SC6A2	0.85	0.0008144
P54278	PMS2	1.07	0.0008167
Q96FX7	TRM61	1.06	0.0008179
Q15043	S39AE	1.09	0.0008207
P49915	GUAA	0.95	0.0008252
P42285	MTREX	1.05	0.0008277
Q86U90	YRDC	1.07	0.0008286
Q9Y3C0	WASC3	1.2	0.000831
P14678	RSMB	1.04	0.000831
Q99622	C10	1.04	0.0008312
Q14746	COG2	1.04	0.0008327
Q9P253	VPS18	0.96	0.0008334
Q7Z478	DHX29	1.06	0.0008341
O95567	CV031	1.2	0.000835
Q9Y5S9	RBM8A	0.91	0.0008367
Q8WVX9	FACR1	1.07	0.000838
Q8TD30	ALAT2	1.06	0.0008406
P15735	PHKG2	0.96	0.0008407
Q1MSJ5	CSPP1	0.89	0.0008412
Q05639	EF1A2	0.87	0.0008432
Q99541	PLIN2	1.07	0.0008434
Q13011	ECH1	1.05	0.000847
Q9BVG8	KIFC3	0.95	0.0008484
Q9C0I1	MTMRC	0.94	0.0008533
P42229	STA5A	0.88	0.0008539
Q96S59	RANB9	1.04	0.00086
O75964	ATP5L	0.94	0.0008633
Q13616	CUL1	1.03	0.0008643
Q7Z3Y9	K1C26	1.25	0.0008683
Q9NVI1	FANCI	1.31	0.0008774
Q9UBW8	CSN7A	1.05	0.0008796
Q5D0E6	DALD3	1.09	0.0008879
O60888	CUTA	0.87	0.0008922
Q7LGA3	HS2ST	1.11	0.0008923
Q6P3X3	TTC27	1.04	0.0008938
P23229	ITA6	1.06	0.0008939
Q6P499	NPAL3	0.91	0.0008963
Q96EP0	RNF31	0.93	0.0008995
Q9UIW2	PLXA1	1.05	0.0009035
Q96B70	LENG9	1.03	0.0009043
Q9UQ90	SPG7	1.04	0.0009047
Q15475	SIX1	0.9	0.0009067
P14373	TRI27	0.92	0.0009071
Q13418	ILK	1.04	0.0009102
Q13889	TF2H3	1.04	0.000911
Q9NTK5	OLA1	0.96	0.0009111
Q9NR12	PDLI7	1.05	0.0009119
Q9H300	PARL	1.15	0.0009149
P35580	MYH10	0.96	0.0009158
P12107	COBA1	1.14	0.0009159
Q9UPS8	ANR26	1.11	0.000916
Q9BV81	EMC6	1.05	0.0009179
Q7Z7M9	GALT5	1.1	0.0009209
Q9H8M2	BRD9	1.12	0.0009272
Q8TCT7	SPP2B	1.07	0.0009272
P53597	SUCA	1.07	0.0009287
P49588	SYAC	1.03	0.0009305
O75127	PTCD1	1.07	0.0009309
Q9C002	NMES1	0.91	0.0009331
Q96LJ7	DHRS1	0.94	0.0009343
Q2V2M9	FHOD3	1.05	0.000938
Q07157	ZO1	1.05	0.0009388
Q9UQE7	SMC3	1.03	0.0009405
O43303	CP110	0.9	0.0009447
Q8IXS6	PALM2	1.17	0.0009547
Q6P996	PDXD1	1.1	0.0009555
P98164	LRP2	1.12	0.0009569
Q9BX84	TRPM6	0.81	0.000962
Q14781	CBX2	0.84	0.000969
Q99447	PCY2	0.94	0.0009733
P17655	CAN2	0.96	0.0009762
Q14117	DPYS	1.28	0.0009801
O43707	ACTN4	1.05	0.0009804
O15321	TM9S1	0.96	0.0009866
Q9Y6M7	S4A7	1.12	0.0009877
Q9UL46	PSME2	0.96	0.0009901
P23469	PTPRE	1.06	0.000991
A3KMH1	VWA8	1.04	0.0009934
P23467	PTPRB	0.83	0.0009982
Q6DKI1	RL7L	1.08	0.001001
Q9BVK6	TMED9	0.91	0.001001
Q712K3	UB2R2	0.93	0.001006
P24539	AT5F1	0.94	0.001007
P00167	CYB5	0.9	0.001013
O14579	COPE	1.04	0.001018
Q15036	SNX17	1.06	0.001019
Q9Y570	PPME1	1.08	0.00102
Q6P1J9	CDC73	0.96	0.001027
O75362	ZN217	0.93	0.001029
P42677	RS27	1.08	0.00103
Q5JR12	PPM1J	1.28	0.001033
Q9UL54	TAOK2	1.06	0.001034
O75151	PHF2	1.08	0.001035
Q6ZQX7	LIAT1	0.88	0.001037
A0AV96	RBM47	1.06	0.001039
P43034	LIS1	0.97	0.001041
Q13442	HAP28	0.95	0.001043
P21399	ACOC	0.96	0.001051
P33991	MCM4	1.05	0.001058
Q9Y5J6	T10B	1.09	0.001059
Q9UNS1	TIM	1.07	0.001062
P16035	TIMP2	1.25	0.001064
O43447	PPIH	0.93	0.001065
O95858	TSN15	1.13	0.001066
P24821	TENA	1.13	0.001072
Q9BT22	ALG1	1.08	0.001075
P52848	NDST1	1.11	0.001076
P16152	CBR1	0.97	0.001077
P49755	TMEDA	0.92	0.001082
P26640	SYVC	1.04	0.001083
Q96CB8	INT12	1.08	0.001084
P40763	STAT3	1.03	0.001086
O43294	TGFI1	0.95	0.001087
Q9UMX1	SUFU	0.91	0.00109
Q8TB03	CX038	0.89	0.00109
Q9HC35	EMAL4	1.02	0.001093
Q96GM8	TOE1	1.05	0.001094
Q8N9M1	CS047	1.24	0.001096
Q02156	KPCE	1.3	0.001104
O96007	MOC2B	1.08	0.001104
O95861	BPNT1	0.95	0.001107
O75251	NDUS7	0.88	0.001107
Q9NP90	RAB9B	1.12	0.00111
P15121	ALDR	0.87	0.001116
Q86WP2	GPBP1	1.12	0.001119
Q9UQ53	MGT4B	1.08	0.001119
Q13144	EI2BE	1.06	0.00112
Q92830	KAT2A	1.14	0.001126
P54840	GYS2	1.05	0.001127
Q96LW4	PRIPO	1.11	0.001129
P04217	A1BG	1.08	0.001131
Q9H6B4	CLMP	1.14	0.001136
P11047	LAMC1	1.07	0.001139
Q9C040	TRIM2	1.08	0.001141
Q8NDT2	RB15B	1.09	0.001149
Q13424	SNTA1	1.07	0.00115
P28845	DHI1	1.19	0.001151
Q9H0E2	TOLIP	1.08	0.001151
Q96HR8	NAF1	1.06	0.001151
Q9UNZ2	NSF1C	0.95	0.001152
Q495W5	FUT11	1.16	0.001153
P09668	CATH	1.12	0.001153
Q9P2V4	LRIT1	1.09	0.001154
Q13427	PPIG	1.08	0.001154
Q29983	MICA	1.05	0.001154
Q9H792	PEAK1	1.13	0.001157
Q8N511	TM199	0.86	0.001164
Q13099	IFT88	1.09	0.001165
P63027	VAMP2	0.9	0.001166
Q969K3	RNF34	1.07	0.001167
O95140	MFN2	1.05	0.001169
Q9UNQ2	DIM1	1.05	0.001169
Q96B26	EXOS8	1.03	0.001172
Q96BT7	ALKB8	0.89	0.001174
Q7LBR1	CHM1B	0.88	0.001176
Q9ULE6	PALD	1.23	0.00118
Q9Y6A5	TACC3	0.93	0.001181
Q9NNW7	TRXR2	0.95	0.001183
Q99747	SNAG	1.03	0.001185
Q8IWB7	WDFY1	1.04	0.001188
Q70IA6	MOB2	0.88	0.001189
Q7Z4S6	KI21A	1.08	0.001192
Q14353	GAMT	0.94	0.001192
P21912	SDHB	0.94	0.001193
P12882	MYH1	1.45	0.001196
P10599	THIO	0.93	0.001196
Q13064	MKRN3	1.66	0.001205
Q96I99	SUCB2	1.06	0.001205
Q8N4X5	AF1L2	1.05	0.001206
Q75QN2	INT8	1.1	0.001207
Q96T58	MINT	1.04	0.001212
P30101	PDIA3	1.04	0.00122
Q8TB61	S35B2	0.94	0.001226
Q8WV24	PHLA1	0.93	0.001227
Q6IBW4	CNDH2	1.04	0.001228
Q06546	GABPA	0.93	0.001228
P11387	TOP1	1.08	0.001235
Q9NQ88	TIGAR	1.15	0.001236
Q7Z7A4	PXK	0.96	0.001238
O95298	NDUC2	0.86	0.001238
Q9H0M0	WWP1	1.15	0.001243
P33992	MCM5	1.03	0.001248
Q56NI9	ESCO2	1.13	0.001249
B5MCY1	TDR15	1.31	0.001251
Q86WA6	BPHL	1.08	0.001257
Q14643	ITPR1	0.89	0.00126
Q5BKZ1	ZN326	1.02	0.001262
Q86UV5	UBP48	1.04	0.001263
Q9ULT0	TTC7A	0.97	0.001264
A6NDG6	PGP	0.87	0.001267
Q9Y5J9	TIM8B	0.91	0.001273
P30040	ERP29	1.07	0.001274
O43353	RIPK2	1.05	0.001274
P47895	AL1A3	0.94	0.001275
Q16555	DPYL2	0.97	0.001276
Q6NUS6	TECT3	1.13	0.001282
O14908	GIPC1	0.96	0.001295
Q86XN8	MEX3D	0.92	0.001296
Q8N4J0	CARME	1.07	0.001301
Q9ULU4	PKCB1	1.03	0.001301
Q15382	RHEB	0.96	0.001304
Q9Y608	LRRF2	0.86	0.001305
Q9Y6G9	DC1L1	0.97	0.001307
Q96D05	F241B	1.13	0.00131
Q99523	SORT	1.07	0.001314
Q14061	COX17	0.76	0.001314
P30048	PRDX3	1.07	0.001319
Q8WXA9	SREK1	1.06	0.001319
O60216	RAD21	0.96	0.001321
Q9Y5M8	SRPRB	1.06	0.001322
Q9NUL5	RYDEN	0.92	0.001322
Q9HC97	GPR35	0.78	0.001322
Q5VV42	CDKAL	1.03	0.001323
P0DP23	CALM1	0.92	0.001327
P00390	GSHR	0.95	0.001331
O43278	SPIT1	1.11	0.001336
Q9UDY8	MALT1	0.94	0.001337
A6NI28	RHG42	1.09	0.001343
Q6NVY1	HIBCH	1.06	0.001345
P43487	RANG	0.97	0.001346
Q9Y624	JAM1	1.11	0.001348
O75586	MED6	1.31	0.001349
Q9HCH0	NCK5L	1.08	0.001349
P31431	SDC4	1.07	0.00135
Q9UHG3	PCYOX	1.06	0.00135
P50416	CPT1A	0.95	0.001359
Q6P0N0	M18BP	1.07	0.001361
Q16698	DECR	1.06	0.001363
Q93073	SBP2L	1.06	0.001363
Q86U28	ISCA2	0.95	0.001363
Q9BX10	GTPB2	1.08	0.001364
P98082	DAB2	1.07	0.00137
P02771	FETA	1.16	0.001371
Q96NA2	RILP	0.95	0.001372
P06576	ATPB	0.95	0.001378
O60493	SNX3	1.07	0.001381
P60842	IF4A1	0.97	0.001385
P49321	NASP	0.95	0.001386
Q6IQ23	PKHA7	1.08	0.001388
P04818	TYSY	1.03	0.001389
Q9H7C9	AAMDC	0.87	0.001391
O60313	OPA1	1.04	0.001398
P30530	UFO	1.05	0.0014
Q9NRA2	S17A5	1.16	0.001401
Q53RD9	FBLN7	1.1	0.001408
Q8IZE3	PACE1	1.37	0.001409
Q9H814	PHAX	1.27	0.001411
Q9C0C4	SEM4C	1.04	0.001411
Q9NQT4	EXOS5	1.07	0.00142
Q9H0F7	ARL6	0.82	0.001427
Q9NZR1	TMOD2	1.35	0.001428
Q8NCW6	GLT11	1.1	0.001428
P05386	RLA1	1.03	0.001434
Q9UKM7	MA1B1	1.06	0.001438
Q149N8	SHPRH	1.12	0.00144
O43307	ARHG9	0.66	0.00144
Q8WTV0	SCRB1	1.12	0.001441
Q9H5Q4	TFB2M	1.07	0.001445
O60934	NBN	1.09	0.001449
Q7L592	NDUF7	1.14	0.001454
P04150	GCR	0.97	0.001455
Q9H015	S22A4	1.08	0.001457
Q9UBQ5	EIF3K	0.9	0.001467
Q9H977	WDR54	0.9	0.001482
Q9H0C8	ILKAP	0.94	0.001485
Q13825	AUHM	1.05	0.001487
Q96EK5	KBP	0.94	0.001499
P49760	CLK2	1.12	0.001504
O95881	TXD12	1.07	0.001508
Q02978	M2OM	1.06	0.00151
Q9BSR8	YIPF4	1.1	0.001511
P52594	AGFG1	1.07	0.001511
Q9NQ29	LUC7L	1.08	0.001512
P61966	AP1S1	1.09	0.001524
Q92823	NRCAM	1.72	0.001526
Q9BXW6	OSBL1	1.15	0.00154
Q9GZT6	CC90B	0.94	0.00154
Q96MP8	KCTD7	1.21	0.001543
Q9UNZ5	L10K	0.72	0.001556
P84022	SMAD3	0.84	0.001558
Q9Y4H4	GPSM3	0.87	0.001562
Q14258	TRI25	0.94	0.001565
Q9Y2P8	RCL1	1.07	0.001567
P54886	P5CS	1.05	0.001571
Q92820	GGH	1.06	0.001574
Q8TD55	PKHO2	1.15	0.001575
Q5GLZ8	HERC4	0.96	0.001575
P36507	MP2K2	0.94	0.001577
P27338	AOFB	0.87	0.001586
Q9UKL3	C8AP2	1.19	0.001595
Q58WW2	DCAF6	0.95	0.001601
Q7L576	CYFP1	0.97	0.001608
Q96D15	RCN3	1.09	0.001617
Q5T3I0	GPTC4	0.87	0.001618
Q9NV58	RN19A	1.22	0.001619
O95613	PCNT	1.05	0.001628
Q5JTH9	RRP12	1.04	0.001649
P13797	PLST	0.94	0.001662
Q5VWN6	F208B	1.17	0.001663
O43653	PSCA	1.18	0.001666
O14494	PLPP1	1.13	0.00167
Q5NDL2	EOGT	1.09	0.00167
Q8NB46	ANR52	0.93	0.001673
Q7RTW8	OTOAN	1.21	0.001692
Q4G176	ACSF3	1.06	0.001693
Q9BUL5	PHF23	1.11	0.001702
Q96LI5	CNO6L	1.13	0.001704
Q8TF68	ZN384	1.14	0.001709
Q5FBB7	SGO1	0.92	0.001709
Q96SN8	CK5P2	1.05	0.001715
Q8IYW5	RN168	1.14	0.00172
O95292	VAPB	1.14	0.00172
Q86UT6	NLRX1	1.06	0.001726
P17050	NAGAB	1.17	0.001739
Q9Y3B9	RRP15	1.12	0.001746
Q9H694	BICC1	1.12	0.001748
Q15758	AAAT	1.13	0.00175
O76070	SYUG	0.86	0.001755
Q15345	LRC41	1.17	0.001756
Q8ND24	RN214	0.97	0.001759
P00568	KAD1	0.95	0.001762
P30876	RPB2	1.03	0.001763
Q14344	GNA13	0.97	0.001763
Q9H9H4	VP37B	1.07	0.001764
Q8NFH5	NUP35	1.05	0.001767
Q9H425	CA198	1.13	0.001785
P30520	PURA2	1.04	0.001785
Q9UKS6	PACN3	1.03	0.001792
O43505	B4GA1	1.08	0.001793
Q9P0J1	PDP1	1.04	0.001803
Q9C0D7	ZC12C	0.84	0.001804
O95487	SC24B	1.05	0.001807
Q06330	SUH	0.96	0.001808
Q14839	CHD4	1.04	0.001812
P13010	XRCC5	1.02	0.001815
Q9ULF5	S39AA	1.08	0.001824
P08572	CO4A2	1.13	0.001827
Q14966	ZN638	0.95	0.001829
P16949	STMN1	0.96	0.00183
P30046	DOPD	0.89	0.00183
Q5H9U9	DDX6L	1.05	0.001831
Q16531	DDB1	0.98	0.001834
P41252	SYIC	1.03	0.001838
P53007	TXTP	0.95	0.001853
O00571	DDX3X	1.02	0.001858
P15170	ERF3A	0.96	0.001867
Q8N6N7	ACBD7	0.82	0.00187
Q9NPH2	INO1	0.91	0.001874
A2RRP1	NBAS	1.07	0.001882
O95147	DUS14	1.18	0.001885
P33764	S10A3	0.82	0.001886
O76054	S14L2	0.9	0.001894
O60610	DIAP1	0.95	0.001903
O43150	ASAP2	0.79	0.001906
P33897	ABCD1	0.96	0.001907
Q8IWP9	CC28A	1.02	0.001909
Q9UNY4	TTF2	1.07	0.001919
Q96CC6	RHDF1	1.2	0.001925
P55786	PSA	0.97	0.001928
P02545	LMNA	0.94	0.001929
Q96EX3	WDR34	1.08	0.001933
P07942	LAMB1	1.04	0.001945
Q96G03	PGM2	0.95	0.001947
Q9H223	EHD4	0.96	0.001955
Q6UWS5	PT117	0.76	0.001976
Q9HAV0	GBB4	0.77	0.001982
O60927	PP1RB	0.82	0.001988
P18827	SDC1	1.06	0.001998
P23470	PTPRG	1.07	0.002
Q7Z3K3	POGZ	1.04	0.002003
P56199	ITA1	1.11	0.002006
Q9H0U3	MAGT1	1.07	0.002014
Q6FHJ7	SFRP4	1.1	0.002015
Q9Y4K4	M4K5	0.91	0.002024
Q5TCQ9	MAGI3	0.9	0.002025
Q9HAW4	CLSPN	1.09	0.002038
P19021	AMD	1.13	0.002048
Q8N983	RM43	1.08	0.002059
Q9UPQ0	LIMC1	1.04	0.002063
P61421	VA0D1	1.04	0.002074
Q96QK1	VPS35	1.04	0.002078
O60936	NOL3	0.9	0.002081
Q8WVT3	TPC12	1.03	0.002083
Q8N4A0	GALT4	1.09	0.002088
P21266	GSTM3	0.93	0.002089
P09960	LKHA4	1.03	0.00209
Q8WX94	NALP7	1.14	0.002092
Q7Z2W4	ZCCHV	0.96	0.002096
Q9BTT4	MED10	1.1	0.002104
Q0VG06	FP100	1.19	0.002117
Q5JTD0	TJAP1	0.95	0.002131
Q8TET4	GANC	1.31	0.002132
P56749	CLD12	1.12	0.002133
O60333	KIF1B	1.08	0.002134
Q96DG6	CMBL	0.93	0.002138
O95757	HS74L	0.98	0.002142
Q13950	RUNX2	1.09	0.002143
Q9Y4C4	MFHA1	1.08	0.002144
P25705	ATPA	0.96	0.002155
Q9H9V9	JMJD4	1.13	0.002156
P24844	MYL9	1.26	0.002164
Q9BXS6	NUSAP	1.03	0.002167
P05067	A4	1.08	0.002168
P21127	CD11B	1.04	0.002168
P33176	KINH	0.98	0.002173
O15031	PLXB2	1.05	0.00218
Q8N371	KDM8	0.88	0.002183
O96013	PAK4	0.95	0.002186
P61009	SPCS3	0.9	0.002202
Q9Y4W6	AFG32	1.04	0.002204
P35790	CHKA	1.08	0.002207
O15440	MRP5	1.6	0.002212
P17858	PFKAL	0.96	0.002212
O00507	USP9Y	0.89	0.002227
Q9NY33	DPP3	0.96	0.002233
Q9UL49	TCFL5	0.89	0.002233
P61026	RAB10	1.04	0.002243
Q9H0G5	NSRP1	1.07	0.002245
Q8IV33	K0825	1.13	0.002248
Q9NXH8	TOR4A	1.07	0.002277
Q8NEU8	DP13B	0.93	0.002277
O95361	TRI16	1.06	0.00228
O75439	MPPB	1.03	0.002282
Q9ULQ1	TPC1	1.05	0.002299
O75381	PEX14	1.06	0.002302
P0CG29	GST2	1.06	0.002307
P16219	ACADS	1.04	0.002315
Q09161	NCBP1	0.95	0.002315
P31749	AKT1	0.92	0.002316
P63279	UBC9	0.89	0.002319
Q8N201	INT1	0.97	0.002326
Q86VI3	IQGA3	0.96	0.002326
Q8IWT6	LRC8A	1.07	0.00233
Q8TEA1	NSUN6	1.09	0.002333
P61163	ACTZ	0.96	0.002344
P18850	ATF6A	1.07	0.002346
P17010	ZFX	1.12	0.002354
Q53FV1	ORML2	1.14	0.002355
O60831	PRAF2	0.9	0.002355
Q3KQV9	UAP1L	0.97	0.002357
P11831	SRF	0.92	0.002364
Q15311	RBP1	0.9	0.002366
Q96E09	F122A	0.86	0.002375
Q13505	MTX1	0.96	0.0024
Q9HC07	TM165	1.15	0.002401
Q09328	MGT5A	1.07	0.002402
Q9BSL1	UBAC1	1.07	0.00241
O14965	AURKA	1.12	0.002418
P51795	CLCN5	1.3	0.002436
Q9NYP9	MS18A	0.84	0.002436
P00439	PH4H	1.23	0.002437
O75376	NCOR1	1.03	0.002437
Q9NP61	ARFG3	1.06	0.002438
P08727	K1C19	0.95	0.002445
P42574	CASP3	1.11	0.002452
O43491	E41L2	0.95	0.002452
Q9NXN4	GDAP2	0.95	0.002456
O95208	EPN2	1.14	0.002459
P17931	LEG3	0.96	0.00246
P27701	CD82	0.87	0.002464
Q05655	KPCD	0.95	0.002468
O75935	DCTN3	0.91	0.002471
Q12800	TFCP2	1.09	0.002472
O15228	GNPAT	1.04	0.002472
P08962	CD63	0.78	0.002474
P36957	ODO2	1.04	0.002479
Q9NRA8	4ET	0.94	0.002481
Q99436	PSB7	0.93	0.002494
Q02127	PYRD	1.05	0.002499
P42765	THIM	1.03	0.0025
P15408	FOSL2	0.92	0.002505
Q14108	SCRB2	1.06	0.002512
Q9Y5X3	SNX5	1.07	0.002513
P62269	RS18	1.04	0.002514
Q969T9	WBP2	1.06	0.00252
P55209	NP1L1	0.97	0.002525
Q9NQ48	LZTL1	0.95	0.002531
Q93050	VPP1	1.06	0.002536
Q01995	TAGL	1.09	0.002543
P61769	B2MG	1.1	0.002546
Q9Y4K3	TRAF6	1.1	0.002549
Q13630	FCL	1.05	0.002555
Q6SA08	TSSK4	1.19	0.002557
Q96SB8	SMC6	1.06	0.002558
Q9NZM5	NOP53	1.04	0.002559
P49642	PRI1	1.09	0.002561
Q9H5Z1	DHX35	0.93	0.002561
Q93079	H2B1H	0.96	0.002566
P00846	ATP6	0.92	0.002574
Q96PE3	INP4A	0.93	0.002577
Q6P1L5	F117B	0.91	0.002577
O95873	CF047	1.08	0.002592
O14503	BHE40	2.59	0.002595
P10155	RO60	0.96	0.002595
Q9Y4Z0	LSM4	0.94	0.002597
Q92506	DHB8	1.11	0.002601
O75718	CRTAP	1.04	0.002607
Q9H1A4	APC1	1.07	0.002619
Q14684	RRP1B	1.04	0.002622
O14520	AQP7	1.11	0.002627
Q96EK9	KTI12	0.92	0.002627
Q96SU4	OSBL9	1.03	0.002628
Q8IWV7	UBR1	1.05	0.00263
Q9Y3Q8	T22D4	1.05	0.002638
P00751	CFAB	0.89	0.002645
P48637	GSHB	1.04	0.002651
Q9HCU8	DPOD4	0.85	0.002656
Q15170	TCAL1	0.94	0.002661
Q9NV66	TYW1	1.1	0.002663
Q7Z2Z2	EFL1	1.04	0.002669
Q9NQS3	NECT3	1.15	0.002681
P39748	FEN1	0.95	0.002685
Q5VYS8	TUT7	0.94	0.002687
O95425	SVIL	0.97	0.002688
Q9UDR5	AASS	0.97	0.002693
Q01518	CAP1	0.96	0.002699
Q8N766	EMC1	1.02	0.002704
O43159	RRP8	1.08	0.00271
P36873	PP1G	0.85	0.002716
Q9BWM7	SFXN3	0.94	0.002722
O60343	TBCD4	1.08	0.002723
Q9HAU5	RENT2	1.05	0.002727
P30536	TSPO	0.93	0.002727
Q16851	UGPA	1.03	0.002728
P14324	FPPS	0.96	0.002738
Q96AT9	RPE	0.92	0.002741
O14717	TRDMT	1.25	0.002752
P20340	RAB6A	0.97	0.002755
P67809	YBOX1	0.97	0.002769
Q92888	ARHG1	0.97	0.00277
Q9H089	LSG1	1.04	0.002772
Q6NSJ5	LRC8E	1.04	0.002783
Q6NXT6	TAPT1	0.9	0.002784
Q9UJ41	RABX5	0.94	0.002792
Q9BQS8	FYCO1	0.95	0.002795
Q96EV8	DTBP1	1.06	0.002805
Q2VPK5	CTU2	0.95	0.002818
Q9NY93	DDX56	1.09	0.002823
P13861	KAP2	1.04	0.002844
Q9Y696	CLIC4	0.89	0.00285
Q6NYC8	PPR18	0.96	0.002852
Q6JBY9	CPZIP	0.81	0.002856
Q6UWI4	SHSA2	1.31	0.002858
Q96PQ7	KLHL5	0.88	0.002876
Q15327	ANKR1	0.88	0.002878
Q8N1W1	ARG28	0.95	0.002887
O14867	BACH1	1.13	0.002891
P13726	TF	1.14	0.002893
Q6ZRV2	FA83H	1.2	0.002894
P29320	EPHA3	2.3	0.002903
Q14691	PSF1	0.94	0.002918
Q05519	SRS11	1.04	0.002938
Q9BT73	PSMG3	0.94	0.002939
Q86U70	LDB1	1.11	0.002949
Q8N0V3	RBFA	1.15	0.002951
Q8NBT0	POC1A	0.91	0.002961
Q9Y426	C2CD2	0.97	0.002965
Q9H6P5	TASP1	1.09	0.002974
Q9NUJ3	T11L1	0.94	0.002976
Q99798	ACON	1.05	0.002977
Q5JTZ9	SYAM	1.04	0.002986
P56556	NDUA6	0.94	0.003008
Q7Z4N2	TRPM1	1.71	0.003026
O94979	SC31A	1.04	0.003027
Q86UW9	DTX2	1.08	0.003029
O75955	FLOT1	0.98	0.003036
Q8IV63	VRK3	1.09	0.003053
O95235	KI20A	1.04	0.003059
Q96GA7	SDSL	1.08	0.003063
Q9HCM4	E41L5	0.91	0.003064
P20810	ICAL	0.94	0.003069
Q86YR5	GPSM1	1.17	0.003075
Q9NUA8	ZBT40	1.14	0.003078
P61106	RAB14	0.96	0.003092
Q86XL3	ANKL2	0.86	0.003094
Q6P4Q7	CNNM4	1.09	0.0031
Q9BQ04	RBM4B	0.94	0.003112
P43304	GPDM	0.95	0.003125
A6NHR9	SMHD1	0.97	0.003126
O95985	TOP3B	0.93	0.003126
P23458	JAK1	1.08	0.003138
Q96NY7	CLIC6	0.95	0.00314
Q9BZZ5	API5	1.03	0.00315
P51858	HDGF	0.92	0.003152
Q8WXW3	PIBF1	0.93	0.003156
Q9NY61	AATF	1.05	0.003157
Q96IK0	TM101	1.08	0.003164
Q9P107	GMIP	1.16	0.003176
P36897	TGFR1	1.08	0.0032
Q99611	SPS2	1.07	0.003221
Q00765	REEP5	1.09	0.003222
Q14558	KPRA	1.05	0.003237
P23368	MAOM	1.03	0.003237
Q9H0J9	PAR12	1.08	0.00325
Q92484	ASM3A	1.05	0.003269
Q6P9B6	TLDC1	1.04	0.003274
P49840	GSK3A	0.97	0.003276
Q86SE5	RALYL	0.89	0.003281
P61218	RPAB2	1.12	0.003295
Q8IWS0	PHF6	1.05	0.003297
Q8IXH6	T53I2	1.11	0.003304
P67775	PP2AA	0.85	0.003305
P14625	ENPL	1.04	0.003307
Q9NX31	OSER1	0.87	0.003309
Q63HN8	RN213	0.97	0.003312
O43684	BUB3	1.04	0.003317
Q9Y2G1	MYRF	1.16	0.003321
O43286	B4GT5	0.92	0.003327
Q03112	MECOM	1.06	0.003337
Q99961	SH3G1	0.93	0.00334
Q9NRG4	SMYD2	1.05	0.003352
O14936	CSKP	0.96	0.003362
Q8N2A8	PLD6	1.38	0.003374
P56181	NDUV3	0.79	0.003383
Q86TU7	SETD3	1.05	0.003387
Q8NFV4	ABHDB	0.97	0.003398
Q13627	DYR1A	1.08	0.0034
Q13948	CASP	1.09	0.003406
Q93008	USP9X	0.98	0.003407
Q96IZ5	RBM41	1.09	0.003411
Q8IVF7	FMNL3	0.91	0.003411
Q9Y6Q9	NCOA3	0.88	0.003412
P46109	CRKL	0.96	0.003418
Q8IWC1	MA7D3	0.95	0.003426
Q71RG4	TMUB2	0.92	0.003429
P09341	GROA	0.8	0.003429
Q8N565	MREG	1.15	0.00343
Q96PC3	AP1S3	1.38	0.003454
O95848	NUD14	0.81	0.003472
Q92979	NEP1	1.03	0.0035
Q86VN1	VPS36	1.1	0.003506
Q9NUT2	ABCB8	1.12	0.003508
Q06481	APLP2	1.06	0.003508
Q13617	CUL2	0.95	0.003517
O60673	REV3L	0.8	0.003521
O43920	NDUS5	1.08	0.003527
Q14192	FHL2	0.88	0.003528
P24666	PPAC	1.07	0.003534
Q8N0U4	F185A	1.15	0.003544
P50479	PDLI4	1.03	0.003552
Q9UG56	PISD	1.07	0.003559
P28827	PTPRM	1.08	0.003562
Q92963	RIT1	1.03	0.003569
P0C7V9	ME15P	1.1	0.003571
Q01432	AMPD3	0.94	0.003575
Q8N3Y1	FBXW8	1.07	0.003578
P61221	ABCE1	0.96	0.003578
Q14573	ITPR3	0.94	0.003588
Q9H7E9	CH033	1.09	0.003591
O14561	ACPM	0.94	0.003601
Q92871	PMM1	0.81	0.003612
Q9NXE4	NSMA3	1.05	0.003621
P78560	CRADD	0.88	0.003626
Q96GD0	PLPP	0.91	0.003629
P60953	CDC42	0.93	0.003654
Q9BVW5	TIPIN	1.07	0.003657
Q12766	HMGX3	1.24	0.003661
Q6NXE6	ARMC6	0.96	0.003661
Q96G28	CFA36	1.1	0.003664
Q02878	RL6	0.95	0.003666
Q76M96	CCD80	1.78	0.003679
Q6GMV2	SMYD5	0.93	0.003691
Q9H4I9	EMRE	0.88	0.003692
Q9BZE4	NOG1	1.06	0.003699
O43396	TXNL1	0.96	0.003705
Q11206	SIA4C	0.96	0.003723
Q5T013	HYI	0.95	0.003727
Q96RT8	GCP5	1.07	0.003729
Q01459	DIAC	1.13	0.003752
Q9P289	STK26	1.03	0.003754
Q9NPR9	GP108	1.05	0.003762
P57768	SNX16	0.89	0.003773
Q12907	LMAN2	1.02	0.003777
Q9NT62	ATG3	0.95	0.003785
Q9HAB8	PPCS	1.06	0.003788
Q9UBK8	MTRR	1.07	0.003793
Q15050	RRS1	1.04	0.003796
Q99640	PMYT1	1.07	0.003803
Q9UNH7	SNX6	0.97	0.00381
Q9UI95	MD2L2	1.11	0.003813
Q6UN15	FIP1	1.03	0.003813
Q15910	EZH2	1.11	0.00382
Q8TEM1	PO210	0.96	0.00383
O60256	KPRB	1.1	0.003837
Q9H8W4	PKHF2	1.08	0.00384
Q9BZV1	UBXN6	0.93	0.003844
Q8IWJ2	GCC2	1.05	0.003852
Q9H2V7	SPNS1	0.94	0.003855
O43819	SCO2	1.07	0.003873
Q9BZF3	OSBL6	1.05	0.003878
Q5SSJ5	HP1B3	0.96	0.003879
Q9UN30	SCML1	0.9	0.003883
Q13445	TMED1	0.92	0.003894
O60281	ZN292	1.24	0.003898
Q9NQP4	PFD4	0.92	0.003901
O95835	LATS1	1.06	0.003922
Q96S97	MYADM	0.93	0.003936
Q9BYT3	STK33	1.38	0.00394
P78330	SERB	0.91	0.00394
Q5JU69	TOR2A	1.13	0.003956
Q9UBG0	MRC2	0.96	0.003956
Q7L2Z9	CENPQ	1.22	0.003957
Q96L50	LLR1	1.08	0.003981
Q5T6F2	UBAP2	0.94	0.003981
P20839	IMDH1	1.06	0.003982
Q66K74	MAP1S	0.94	0.003982
P56282	DPOE2	1.1	0.003995
P49643	PRI2	1.06	0.004
Q8WUA7	TB22A	0.89	0.004008
Q14BN4	SLMAP	1.03	0.00401
P05412	JUN	0.91	0.00401
Q9NUU7	DD19A	1.03	0.004011
Q24JP5	T132A	0.97	0.004017
Q8IU60	DCP2	1.13	0.004026
Q8WYA6	CTBL1	1.1	0.004046
Q9NP80	PLPL8	0.94	0.004046
Q6UWE0	LRSM1	1.04	0.004048
Q9UII4	HERC5	1.05	0.004051
Q8WZA9	IRGQ	1.07	0.00406
P20585	MSH3	1.07	0.00407
Q9Y365	STA10	0.91	0.004089
Q86X55	CARM1	0.97	0.004095
P50990	TCPQ	1.02	0.004108
[truncated: 5,773 more rows]

## Sheet: Supplementary Table S2
Supplementary Table S2. The GO and KEGG IDs for the identified/quantified proteins in the entire study.
Protein_ID	Name	KEGG(ko_id|rank|evalue|score|subject_id|ko_definition)	GO Biological_Process	GO Molecular_Function	GO Cellular_Component
Q9BQ70	TCF25	K14206|1|2e-50|196|haw:110375745|solute carrier family 15 (oligopeptide transporter), member 1	GO:0007507//heart development;GO:0000122//negative regulation of transcription from RNA polymerase II promoter;GO:0006351//transcription, DNA-templated	GO:0003700//DNA binding transcription factor activity;GO:0003677//DNA binding	GO:0005634//nucleus
P84085	ARF5	K07940|1|2e-133|380|csab:103226841|ADP-ribosylation factor 5	GO:0006890//retrograde vesicle-mediated transport, Golgi to ER;GO:0015031//protein transport;GO:0007264//small GTPase mediated signal transduction	GO:0003924//GTPase activity;GO:0005525//GTP binding	GO:0005737//cytoplasm;GO:0005794//Golgi apparatus;GO:0070062//extracellular exosome;GO:0005622//intracellular;GO:0070382//exocytic vesicle;GO:0005886//plasma membrane;GO:0048471//perinuclear region of cytoplasm
Q8NB46	ANR52	K15504|1|0.0|2195|hsa:283373|serine/threonine-protein phosphatase 6 regulatory ankyrin repeat subunit C	#	#	#
P19784	CSK22	K03097|1|0.0|731|csab:103233082|casein kinase II subunit alpha [EC:2.7.11.1]	GO:0006656//phosphatidylcholine biosynthetic process;GO:0006457//protein folding;GO:0016236//macroautophagy;GO:0021987//cerebral cortex development;GO:0007049//cell cycle;GO:1901796//regulation of signal transduction by p53 class mediator;GO:1905818//regulation of chromosome separation;GO:0006915//apoptotic process;GO:0007283//spermatogenesis;GO:0097421//liver regeneration;GO:0016055//Wnt signali…	GO:0004674//protein serine/threonine kinase activity;GO:0005524//ATP binding;GO:0047485//protein N-terminus binding	GO:0001669//acrosomal vesicle;GO:0031519//PcG protein complex;GO:0005634//nucleus;GO:0005654//nucleoplasm;GO:0005886//plasma membrane;GO:0005829//cytosol;GO:0000785//chromatin
Q8N5I4	DHRSX	K11170|1|0.0|686|hsa:207063|dehydrogenase/reductase SDR family member X [EC:1.1.-.-]	GO:0010508//positive regulation of autophagy	GO:0016491//oxidoreductase activity	GO:0005576//extracellular region
Q96BZ9	TBC20	K20372|1|0.0|832|hsa:128637|TBC1 domain family member 20	GO:0048208//COPII vesicle coating;GO:0019068//virion assembly;GO:0061024//membrane organization;GO:0072520//seminiferous tubule development;GO:0006888//ER to Golgi vesicle-mediated transport;GO:0043547//positive regulation of GTPase activity;GO:1902953//positive regulation of ER to Golgi vesicle-mediated transport;GO:0044829//positive regulation by host of viral genome replication;GO:0070309//len…	GO:0005096//GTPase activator activity;GO:0017137//Rab GTPase binding	GO:0005783//endoplasmic reticulum;GO:0033116//endoplasmic reticulum-Golgi intermediate compartment membrane;GO:0005789//endoplasmic reticulum membrane;GO:0030173//integral component of Golgi membrane;GO:0016021//integral component of membrane;GO:0031965//nuclear membrane
Q15545	TAF7	K03132|1|0.0|707|mcf:101864928|transcription initiation factor TFIID subunit 7	GO:0060260//regulation of transcription initiation from RNA polymerase II promoter;GO:0035067//negative regulation of histone acetylation;GO:0051123//RNA polymerase II transcriptional preinitiation complex assembly;GO:0030520//intracellular estrogen receptor signaling pathway;GO:0000122//negative regulation of transcription from RNA polymerase II promoter;GO:0006367//transcription initiation from…	GO:0061628//H3K27me3 modified histone binding;GO:0003713//transcription coactivator activity;GO:0042809//vitamin D receptor binding;GO:0008134//transcription factor binding;GO:0035035//histone acetyltransferase binding;GO:0046966//thyroid hormone receptor binding;GO:0044212//transcription regulatory region DNA binding;GO:0003700//DNA binding transcription factor activity;GO:0046982//protein heter…	GO:0008024//cyclin/CDK positive transcription elongation factor complex;GO:0005654//nucleoplasm;GO:0033276//transcription factor TFTC complex;GO:0071339//MLL1 complex;GO:0005794//Golgi apparatus;GO:0005667//transcription factor complex;GO:0005669//transcription factor TFIID complex
Q8IYA6	CKP2L	K16769|1|0.0|1518|hsa:150468|cytoskeleton-associated protein 2	#	#	GO:0005813//centrosome;GO:0005829//cytosol;GO:0072686//mitotic spindle;GO:0000922//spindle pole
A0A0U1RRE5	NBDY	#	GO:0000956//nuclear-transcribed mRNA catabolic process;GO:0010607//negative regulation of cytoplasmic mRNA processing body assembly;GO:0006397//mRNA processing	#	GO:0000932//P-body
Q8WUF5	IASPP	K17554|1|1e-84|296|tng:GSTEN00030346G001|apoptosis-stimulating of p53 protein 1!K16823|4|3e-83|293|cfa:490397|apoptosis-stimulating of p53 protein 2	GO:0003229//ventricular cardiac muscle tissue development;GO:0031076//embryonic camera-type eye development;GO:0009791//post-embryonic development;GO:0035264//multicellular organism growth;GO:0060048//cardiac muscle contraction;GO:0000122//negative regulation of transcription from RNA polymerase II promoter;GO:1901796//regulation of signal transduction by p53 class mediator;GO:0006915//apoptotic …	GO:0003714//transcription corepressor activity;GO:0042802//identical protein binding;GO:0008134//transcription factor binding;GO:0045296//cadherin binding	GO:0030054//cell junction;GO:0045171//intercellular bridge;GO:0005634//nucleus;GO:0005654//nucleoplasm;GO:0005829//cytosol
C9JQI7	TM232	#	#	#	GO:0016021//integral component of membrane
Q5U4P2	ASPH1	K00476|1|3e-25|112|tad:TRIADDRAFT_31864|aspartate beta-hydroxylase [EC:1.14.11.16]	GO:0018193//peptidyl-amino acid modification	GO:0051213//dioxygenase activity	GO:0016021//integral component of membrane
O95273	CCDB1	K21626|1|0.0|739|hsa:23582|cyclin-D1-binding protein 1	GO:0007049//cell cycle;GO:0051726//regulation of cell cycle	#	GO:0005654//nucleoplasm;GO:0005737//cytoplasm;GO:0005634//nucleus
P16104	H2AX	K11251|1|4e-98|283|ocu:100358742|histone H2A	GO:0071480//cellular response to gamma radiation;GO:0051321//meiotic cell cycle;GO:0021987//cerebral cortex development;GO:0006303//double-strand break repair via nonhomologous end joining;GO:0006302//double-strand break repair;GO:0000724//double-strand break repair via homologous recombination;GO:0006281//DNA repair;GO:0006974//cellular response to DNA damage stimulus;GO:0010212//response to ion…	GO:0042393//histone binding;GO:0019899//enzyme binding;GO:0003677//DNA binding;GO:0046982//protein heterodimerization activity;GO:0003684//damaged DNA binding	GO:0000786//nucleosome;GO:0000781//chromosome, telomeric region;GO:0000785//chromatin;GO:0001741//XY body;GO:0016607//nuclear speck;GO:0005813//centrosome;GO:0005634//nucleus;GO:0005654//nucleoplasm;GO:0005657//replication fork;GO:0005694//chromosome;GO:0000790//nuclear chromatin;GO:0000794//condensed nuclear chromosome;GO:0001673//male germ cell nucleus;GO:0070062//extracellular exosome;GO:00358…
Q658Y4	F91A1	#	#	#	#
Q5VZL5	ZMYM4	#	GO:0022604//regulation of cell morphogenesis;GO:0007010//cytoskeleton organization;GO:0007275//multicellular organism development	GO:0008270//zinc ion binding;GO:0003677//DNA binding;GO:0000981//RNA polymerase II transcription factor activity, sequence-specific DNA binding	GO:0005737//cytoplasm;GO:0005654//nucleoplasm
Q7L1T6	NB5R4	K00326|1|0.0|1075|pps:100977566|cytochrome-b5 reductase [EC:1.6.2.2]	GO:0015701//bicarbonate transport;GO:0048468//cell development;GO:0042593//glucose homeostasis;GO:0046677//response to antibiotic;GO:0006801//superoxide metabolic process;GO:0006091//generation of precursor metabolites and energy;GO:0030073//insulin secretion;GO:0003032//detection of oxygen;GO:0055114//oxidation-reduction process	GO:0004128//cytochrome-b5 reductase activity, acting on NAD(P)H;GO:0046872//metal ion binding;GO:0020037//heme binding;GO:0016174//NAD(P)H oxidase activity;GO:0016653//oxidoreductase activity, acting on NAD(P)H, heme protein as acceptor;GO:0016491//oxidoreductase activity	GO:0005783//endoplasmic reticulum;GO:0005789//endoplasmic reticulum membrane;GO:0048471//perinuclear region of cytoplasm
Q01105	SET	K11290|1|0.0|578|ggo:101133915|template-activating factor I	GO:0006334//nucleosome assembly;GO:0035067//negative regulation of histone acetylation;GO:0006337//nucleosome disassembly;GO:0006913//nucleocytoplasmic transport;GO:0043524//negative regulation of neuron apoptotic process;GO:0016032//viral process;GO:0045892//negative regulation of transcription, DNA-templated;GO:0006260//DNA replication;GO:0043488//regulation of mRNA stability	GO:0042393//histone binding;GO:0019888//protein phosphatase regulator activity;GO:0004864//protein phosphatase inhibitor activity;GO:0003677//DNA binding	GO:0005737//cytoplasm;GO:0043234//protein complex;GO:0005783//endoplasmic reticulum;GO:0005634//nucleus;GO:0005811//lipid droplet;GO:0005654//nucleoplasm;GO:0005829//cytosol;GO:0048471//perinuclear region of cytoplasm
P62495	ERF1	K03265|1|0.0|900|acs:100566787|peptide chain release factor subunit 1	GO:0006479//protein methylation;GO:0000184//nuclear-transcribed mRNA catabolic process, nonsense-mediated decay;GO:0006449//regulation of translational termination;GO:0016032//viral process;GO:0006415//translational termination	GO:0008079//translation termination factor activity;GO:1990825//sequence-specific mRNA binding;GO:0003723//RNA binding;GO:0003747//translation release factor activity;GO:0043022//ribosome binding	GO:0005737//cytoplasm;GO:0005829//cytosol
Q12931	TRAP1	K09488|1|0.0|1455|hsa:10131|TNF receptor-associated protein 1	GO:0009386//translational attenuation;GO:1901856//negative regulation of cellular respiration;GO:0006457//protein folding;GO:0006950//response to stress;GO:1903751//negative regulation of intrinsic apoptotic signaling pathway in response to hydrogen peroxide;GO:1903427//negative regulation of reactive oxygen species biosynthetic process;GO:0061077//chaperone-mediated protein folding	GO:0019901//protein kinase binding;GO:0051082//unfolded protein binding;GO:0003723//RNA binding;GO:0005164//tumor necrosis factor receptor binding;GO:0005524//ATP binding	GO:0016020//membrane;GO:0070062//extracellular exosome;GO:0005811//lipid droplet;GO:0005739//mitochondrion;GO:0005654//nucleoplasm;GO:0005743//mitochondrial inner membrane;GO:0005759//mitochondrial matrix;GO:0005758//mitochondrial intermembrane space
P62333	PRS10	K03064|1|0.0|796|cfa:100687259|26S proteasome regulatory subunit T4	GO:0090263//positive regulation of canonical Wnt signaling pathway;GO:0002479//antigen processing and presentation of exogenous peptide antigen via MHC class I, TAP-dependent;GO:0038061//NIK/NF-kappaB signaling;GO:0033209//tumor necrosis factor-mediated signaling pathway;GO:0051436//negative regulation of ubiquitin-protein ligase activity involved in mitotic cell cycle;GO:0061418//regulation of t…	GO:0036402//proteasome-activating ATPase activity;GO:0016887//ATPase activity;GO:0008233//peptidase activity;GO:0017025//TBP-class protein binding;GO:0005524//ATP binding;GO:0030674//protein binding, bridging;GO:0042802//identical protein binding	GO:0022624//proteasome accessory complex;GO:0016234//inclusion body;GO:0031595//nuclear proteasome complex;GO:0031597//cytosolic proteasome complex;GO:0008540//proteasome regulatory particle, base subcomplex;GO:0005737//cytoplasm;GO:0070062//extracellular exosome;GO:0005634//nucleus;GO:0016020//membrane;GO:0005654//nucleoplasm;GO:0000502//proteasome complex;GO:0005829//cytosol
Q14240	IF4A2	K03257|1|0.0|844|tmu:101352730|translation initiation factor 4A	GO:1900260//negative regulation of RNA-directed 5'-3' RNA polymerase activity;GO:1990830//cellular response to leukemia inhibitory factor;GO:0000289//nuclear-transcribed mRNA poly(A) tail shortening;GO:0010468//regulation of gene expression;GO:0016032//viral process;GO:0010501//RNA secondary structure unwinding;GO:0006413//translational initiation;GO:0006446//regulation of translational initiation	GO:0016887//ATPase activity;GO:0004004//ATP-dependent RNA helicase activity;GO:0004386//helicase activity;GO:0003723//RNA binding;GO:0003676//nucleic acid binding;GO:0005524//ATP binding;GO:0003743//translation initiation factor activity	GO:0005737//cytoplasm;GO:0005730//nucleolus;GO:0005829//cytosol;GO:0016281//eukaryotic translation initiation factor 4F complex;GO:0048471//perinuclear region of cytoplasm
Q71F23	CENPU	K11513|1|0.0|856|hsa:79682|centromere protein U	GO:0034080//CENP-A containing nucleosome assembly;GO:0006355//regulation of transcription, DNA-templated;GO:0006351//transcription, DNA-templated;GO:0016032//viral process;GO:0043009//chordate embryonic development;GO:0007062//sister chromatid cohesion	#	GO:0005634//nucleus;GO:0005815//microtubule organizing center;GO:0005654//nucleoplasm;GO:0005829//cytosol;GO:0000777//condensed chromosome kinetochore
Q00169	PIPNA	K08576|1|3e-53|191|egl:EGR_00902|calpain-7 [EC:3.4.22.-]	GO:0006629//lipid metabolic process;GO:0006810//transport;GO:0007601//visual perception;GO:0035722//interleukin-12-mediated signaling pathway;GO:0007409//axonogenesis;GO:0015914//phospholipid transport	GO:1901611//phosphatidylglycerol binding;GO:0035091//phosphatidylinositol binding;GO:0008525//phosphatidylcholine transporter activity;GO:0031210//phosphatidylcholine binding;GO:0008526//phosphatidylinositol transporter activity	GO:0005829//cytosol;GO:0005622//intracellular;GO:0043209//myelin sheath;GO:0070062//extracellular exosome
Q96JN8	NEUL4	K16777|1|0.0|3199|hsa:84461|neuralized-like protein 4	#	#	GO:0005814//centriole
O75616	ERAL1	K03595|1|0.0|893|hsa:26284|GTPase	GO:0070126//mitochondrial translational termination;GO:0070125//mitochondrial translational elongation;GO:0000028//ribosomal small subunit assembly	GO:0019843//rRNA binding;GO:0003723//RNA binding;GO:0043024//ribosomal small subunit binding;GO:0005525//GTP binding	GO:0005829//cytosol;GO:0005739//mitochondrion;GO:0005743//mitochondrial inner membrane;GO:0005759//mitochondrial matrix
P00367	DHE3	K00261|1|0.0|1157|hsa:2746|glutamate dehydrogenase (NAD(P)+) [EC:1.4.1.3]	GO:0032024//positive regulation of insulin secretion;GO:0021762//substantia nigra development;GO:0072350//tricarboxylic acid metabolic process;GO:0007005//mitochondrion organization;GO:0006520//cellular amino acid metabolic process;GO:0006541//glutamine metabolic process;GO:0008652//cellular amino acid biosynthetic process;GO:0006537//glutamate biosynthetic process;GO:0006538//glutamate catabolic…	GO:0070728//leucine binding;GO:0042802//identical protein binding;GO:0005525//GTP binding;GO:0043531//ADP binding;GO:0016639//oxidoreductase activity, acting on the CH-NH2 group of donors, NAD or NADP as acceptor;GO:0004352//glutamate dehydrogenase (NAD+) activity;GO:0004353//glutamate dehydrogenase [NAD(P)+] activity;GO:0005524//ATP binding;GO:0070403//NAD+ binding	GO:0005737//cytoplasm;GO:0005739//mitochondrion;GO:0005759//mitochondrial matrix;GO:0005743//mitochondrial inner membrane
Q0P6D2	DIK1C	K18660|1|2e-24|112|isc:IscW_ISCW011807|malonyl-CoA/methylmalonyl-CoA synthetase [EC:6.2.1.-]	#	#	GO:0016021//integral component of membrane;GO:0005789//endoplasmic reticulum membrane
P35658	NU214	K14317|1|0.0|4119|hsa:8021|nuclear pore complex protein Nup214	GO:0006611//protein export from nucleus;GO:0019083//viral transcription;GO:0043488//regulation of mRNA stability;GO:0075733//intracellular transport of virus;GO:0006409//tRNA export from nucleus;GO:0006110//regulation of glycolytic process;GO:0006405//RNA export from nucleus;GO:0006406//mRNA export from nucleus;GO:0006606//protein import into nucleus;GO:0060964//regulation of gene silencing by mi…	GO:0017056//structural constituent of nuclear pore;GO:0008139//nuclear localization sequence binding;GO:0005049//nuclear export signal receptor activity	GO:1990876//cytoplasmic side of nuclear pore;GO:0005925//focal adhesion;GO:0044615//nuclear pore nuclear basket;GO:0044613//nuclear pore central transport channel;GO:0043657//host cell;GO:0005654//nucleoplasm;GO:0043231//intracellular membrane-bounded organelle;GO:0005829//cytosol;GO:0005634//nucleus
Q6IE81	JADE1	K11347|1|0.0|1755|ptr:461484|protein Jade-1	GO:0043981//histone H4-K5 acetylation;GO:2000134//negative regulation of G1/S transition of mitotic cell cycle;GO:0030308//negative regulation of cell growth;GO:0043982//histone H4-K8 acetylation;GO:0043983//histone H4-K12 acetylation;GO:0006915//apoptotic process;GO:0043966//histone H3 acetylation;GO:0006950//response to stress;GO:0090090//negative regulation of canonical Wnt signaling pathway	GO:0001105//RNA polymerase II transcription coactivator activity;GO:0046872//metal ion binding	GO:0005737//cytoplasm;GO:0036064//ciliary basal body;GO:0000123//histone acetyltransferase complex;GO:0005634//nucleus;GO:0005654//nucleoplasm;GO:0005886//plasma membrane;GO:0005829//cytosol
Q8TE73	DYH5	K10408|1|0.0|9606|hsa:1767|dynein heavy chain, axonemal	GO:0007507//heart development;GO:0030317//flagellated sperm motility;GO:0060271//cilium assembly;GO:0021670//lateral ventricle development;GO:0007368//determination of left/right symmetry;GO:0036158//outer dynein arm assembly;GO:0003341//cilium movement	GO:0045503//dynein light chain binding;GO:0008569//ATP-dependent microtubule motor activity, minus-end-directed;GO:0045505//dynein intermediate chain binding;GO:0051959//dynein light intermediate chain binding;GO:0003777//microtubule motor activity;GO:0005524//ATP binding	GO:0005737//cytoplasm;GO:0036157//outer dynein arm;GO:0005874//microtubule;GO:0005930//axoneme
O95707	RPP29	K03538|1|8e-162|450|hsa:10775|ribonuclease P protein subunit POP4 [EC:3.1.26.5]	GO:0008033//tRNA processing;GO:0001682//tRNA 5'-leader removal;GO:0006379//mRNA cleavage;GO:0006364//rRNA processing	GO:0033204//ribonuclease P RNA binding;GO:0004526//ribonuclease P activity;GO:0003723//RNA binding	GO:0030677//ribonuclease P complex;GO:0005655//nucleolar ribonuclease P complex;GO:0000172//ribonuclease MRP complex;GO:0030681//multimeric ribonuclease P complex;GO:0005654//nucleoplasm
Q9HBM6	TAF9B	K03133|1|0.0|507|pon:100173271|transcription initiation factor TFIID subunit 9B	GO:0051123//RNA polymerase II transcriptional preinitiation complex assembly;GO:1902166//negative regulation of intrinsic apoptotic signaling pathway in response to DNA damage by p53 class mediator;GO:0030307//positive regulation of cell growth;GO:0050821//protein stabilization;GO:0000122//negative regulation of transcription from RNA polymerase II promoter;GO:0043066//negative regulation of apop…	GO:0003677//DNA binding;GO:0003714//transcription corepressor activity;GO:0008134//transcription factor binding;GO:0036459//thiol-dependent ubiquitinyl hydrolase activity;GO:0044212//transcription regulatory region DNA binding;GO:0046982//protein heterodimerization activity;GO:0003743//translation initiation factor activity	GO:0000124//SAGA complex;GO:0005634//nucleus;GO:0005654//nucleoplasm;GO:0033276//transcription factor TFTC complex;GO:0005669//transcription factor TFIID complex
O15091	MRPP3	K17655|1|0.0|1218|hsa:9692|mitochondrial ribonuclease P protein 3	GO:0090646//mitochondrial tRNA processing;GO:0008033//tRNA processing;GO:0001682//tRNA 5'-leader removal	GO:0004526//ribonuclease P activity	GO:0005634//nucleus;GO:0005739//mitochondrion;GO:0030678//mitochondrial ribonuclease P complex;GO:0005759//mitochondrial matrix;GO:0042645//mitochondrial nucleoid
P09958	FURIN	K01349|1|0.0|1652|hsa:5045|furin [EC:3.4.21.75]	GO:0051044//positive regulation of membrane protein ectodomain proteolysis;GO:0019082//viral protein processing;GO:0032902//nerve growth factor production;GO:0051004//regulation of lipoprotein lipase activity;GO:0032940//secretion by cell;GO:0032804//negative regulation of low-density lipoprotein particle receptor catabolic process;GO:0090472//dibasic protein processing;GO:0044267//cellular prote…	GO:0004252//serine-type endopeptidase activity;GO:0004175//endopeptidase activity;GO:0008233//peptidase activity;GO:0042277//peptide binding;GO:0002020//protease binding;GO:0046872//metal ion binding;GO:0004867//serine-type endopeptidase inhibitor activity;GO:0048406//nerve growth factor binding	GO:0005783//endoplasmic reticulum;GO:0005886//plasma membrane;GO:0010008//endosome membrane;GO:0070062//extracellular exosome;GO:0016021//integral component of membrane;GO:0016020//membrane;GO:0045121//membrane raft;GO:0005796//Golgi lumen;GO:0030140//trans-Golgi network transport vesicle;GO:0009986//cell surface;GO:0005802//trans-Golgi network;GO:0000139//Golgi membrane;GO:0005576//extracellular…
Q96SB4	SRPK1	K15409|1|0.0|1363|hsa:6732|serine/threonine-protein kinase SRPK1 [EC:2.7.11.1]	GO:0000245//spliceosomal complex assembly;GO:0050684//regulation of mRNA processing;GO:0048024//regulation of mRNA splicing, via spliceosome;GO:0035556//intracellular signal transduction;GO:0045070//positive regulation of viral genome replication;GO:0045071//negative regulation of viral genome replication;GO:0008380//RNA splicing;GO:0006468//protein phosphorylation;GO:0045087//innate immune respo…	GO:0000287//magnesium ion binding;GO:0004674//protein serine/threonine kinase activity;GO:0004672//protein kinase activity;GO:0005524//ATP binding;GO:0003723//RNA binding	GO:0005783//endoplasmic reticulum;GO:0005737//cytoplasm;GO:0005634//nucleus;GO:0016363//nuclear matrix;GO:0005886//plasma membrane;GO:0005829//cytosol
Q96KP4	CNDP2	K08660|1|0.0|982|hsa:55748|cytosolic nonspecific dipeptidase [EC:3.4.13.18]	GO:0006750//glutathione biosynthetic process	GO:0103046//alanylglutamate dipeptidase activity;GO:0004180//carboxypeptidase activity;GO:0016805//dipeptidase activity;GO:0102008//cytosolic dipeptidase activity;GO:0046872//metal ion binding;GO:0008237//metallopeptidase activity	GO:0005737//cytoplasm;GO:0070062//extracellular exosome;GO:0005829//cytosol;GO:0005654//nucleoplasm
O75417	DPOLQ	K02349|1|0.0|5376|hsa:10721|DNA polymerase theta [EC:2.7.7.7]	GO:0006302//double-strand break repair;GO:0000724//double-strand break repair via homologous recombination;GO:0051260//protein homooligomerization;GO:0006261//DNA-dependent DNA replication;GO:0006284//base-excision repair;GO:0006281//DNA repair;GO:0006974//cellular response to DNA damage stimulus;GO:2000042//negative regulation of double-strand break repair via homologous recombination;GO:0097681…	GO:0003677//DNA binding;GO:0003887//DNA-directed DNA polymerase activity;GO:0043142//single-stranded DNA-dependent ATPase activity;GO:0042802//identical protein binding;GO:0051575//5'-deoxyribose-5-phosphate lyase activity;GO:0003684//damaged DNA binding;GO:0005524//ATP binding;GO:0003682//chromatin binding	GO:0005737//cytoplasm;GO:0005634//nucleus;GO:0005654//nucleoplasm;GO:0005694//chromosome
Q8WUD4	CCD12	K12871|1|7e-111|317|hsa:151903|coiled-coil domain-containing protein 12	GO:0006420//arginyl-tRNA aminoacylation	GO:0004814//arginine-tRNA ligase activity;GO:0005524//ATP binding	GO:0005737//cytoplasm
Q2KHR3	QSER1	K11661|1|2e-61|240|acs:100567271|helicase SRCAP [EC:3.6.4.-]	#	#	#
Q6DKK2	TTC19	K18169|1|0.0|773|hsa:54902|tetratricopeptide repeat protein 19, mitochondrial	GO:0000910//cytokinesis;GO:0034551//mitochondrial respiratory chain complex III assembly;GO:0055114//oxidation-reduction process	#	GO:0005813//centrosome;GO:0030496//midbody;GO:0005739//mitochondrion;GO:0005743//mitochondrial inner membrane;GO:0070469//respiratory chain
Q16595	FRDA	K19054|1|1e-154|431|hsa:2395|frataxin [EC:1.16.3.1]	GO:0018283//iron incorporation into metallo-sulfur cluster;GO:0030307//positive regulation of cell growth;GO:0090201//negative regulation of release of cytochrome c from mitochondria;GO:0009060//aerobic respiration;GO:0044281//small molecule metabolic process;GO:0007005//mitochondrion organization;GO:0006783//heme biosynthetic process;GO:0051349//positive regulation of lyase activity;GO:0043066//…	GO:0034986//iron chaperone activity;GO:0004322//ferroxidase activity;GO:0008198//ferrous iron binding;GO:0008199//ferric iron binding;GO:0051537//2 iron, 2 sulfur cluster binding;GO:0051536//iron-sulfur cluster binding	GO:0005739//mitochondrion;GO:0005759//mitochondrial matrix;GO:0005829//cytosol
Q9UHR4	BI2L1	K20127|1|0.0|1060|hsa:55971|BAI1-associated protein 2-like protein	GO:0008286//insulin receptor signaling pathway;GO:0030838//positive regulation of actin filament polymerization;GO:0009617//response to bacterium;GO:0051017//actin filament bundle assembly;GO:0046626//regulation of insulin receptor signaling pathway;GO:2000251//positive regulation of actin cytoskeleton reorganization;GO:0007009//plasma membrane organization;GO:0051764//actin crosslink formation	GO:0070064//proline-rich region binding;GO:0003779//actin binding;GO:0098641//cadherin binding involved in cell-cell adhesion	GO:0005856//cytoskeleton;GO:0005654//nucleoplasm;GO:0015629//actin cytoskeleton;GO:0005829//cytosol;GO:0005913//cell-cell adherens junction;GO:0005886//plasma membrane;GO:0070062//extracellular exosome
Q9HAB8	PPCS	K01922|1|0.0|627|hsa:79717|phosphopantothenate---cysteine ligase (ATP) [EC:6.3.2.51]	GO:0009108//coenzyme biosynthetic process;GO:0015937//coenzyme A biosynthetic process	GO:0004632//phosphopantothenate--cysteine ligase activity	GO:0005829//cytosol;GO:0070062//extracellular exosome
Q9NP97	DLRB1	K10419|1|9e-66|197|nle:100601652|dynein light chain roadblock-type	GO:0007632//visual behavior;GO:0006810//transport;GO:0007018//microtubule-based movement;GO:0035735//intraciliary transport involved in cilium assembly	GO:0045505//dynein intermediate chain binding;GO:0003774//motor activity;GO:0003777//microtubule motor activity	GO:0005737//cytoplasm;GO:0016020//membrane;GO:0005813//centrosome;GO:0005929//cilium;GO:0036157//outer dynein arm;GO:0097542//ciliary tip;GO:0005868//cytoplasmic dynein complex;GO:0005874//microtubule
Q68DK2	ZFY26	K19027|1|0.0|5206|hsa:23503|zinc finger FYVE domain-containing protein 26	GO:0000910//cytokinesis;GO:0000724//double-strand break repair via homologous recombination	GO:0032266//phosphatidylinositol-3-phosphate binding;GO:0046872//metal ion binding	GO:0005813//centrosome;GO:0030496//midbody;GO:0005765//lysosomal membrane
Q8IX18	DHX40	K18711|1|0.0|1619|ptr:454809|ATP-dependent RNA helicase DHX40 [EC:3.6.4.13]	GO:0000398//mRNA splicing, via spliceosome	GO:0004004//ATP-dependent RNA helicase activity;GO:0004386//helicase activity;GO:0003676//nucleic acid binding;GO:0005524//ATP binding;GO:0003723//RNA binding	GO:0005737//cytoplasm;GO:0005681//spliceosomal complex
Q9UQR1	ZN148	K09229|1|4e-29|130|gja:107106586|KRAB and SCAN domains-containing zinc finger protein	GO:0006968//cellular defense response;GO:0000122//negative regulation of transcription from RNA polymerase II promoter;GO:0006461//protein complex assembly;GO:0010629//negative regulation of gene expression;GO:0045944//positive regulation of transcription from RNA polymerase II promoter;GO:0021762//substantia nigra development;GO:0006366//transcription from RNA polymerase II promoter;GO:0045892//…	GO:0043565//sequence-specific DNA binding;GO:0003676//nucleic acid binding;GO:0000978//RNA polymerase II proximal promoter sequence-specific DNA binding;GO:0046872//metal ion binding;GO:0001078//transcriptional repressor activity, RNA polymerase II proximal promoter sequence-specific DNA binding	GO:0005794//Golgi apparatus;GO:0005634//nucleus
Q9NRA2	S17A5	K12301|1|0.0|1014|hsa:26503|MFS transporter, ACS family, solute carrier family 17 (sodium-dependent inorganic phosphate cotransporter), member 5	GO:0015739//sialic acid transport;GO:0055085//transmembrane transport;GO:0006865//amino acid transport;GO:0008643//carbohydrate transport;GO:0006820//anion transport;GO:0006811//ion transport	GO:0005351//sugar:proton symporter activity;GO:0015136//sialic acid transmembrane transporter activity;GO:0015538//sialic acid:proton symporter activity	GO:0016020//membrane;GO:0016021//integral component of membrane;GO:0031410//cytoplasmic vesicle;GO:0005829//cytosol;GO:0005764//lysosome;GO:0005765//lysosomal membrane;GO:0005887//integral component of plasma membrane;GO:0005886//plasma membrane;GO:0030672//synaptic vesicle membrane;GO:0030054//cell junction
Q6NUS6	TECT3	K19382|1|0.0|1242|hsa:26123|tectonic-1/3	GO:0060271//cilium assembly;GO:0007224//smoothened signaling pathway;GO:0006915//apoptotic process;GO:0043065//positive regulation of apoptotic process;GO:0097711//ciliary basal body-plasma membrane docking	#	GO:0070062//extracellular exosome;GO:0060170//ciliary membrane;GO:0005634//nucleus;GO:0016021//integral component of membrane
Q8NCH0	CHSTE	K08105|1|0.0|761|hsa:113189|dermatan 4-sulfotransferase 1 [EC:2.8.2.35]	GO:0016051//carbohydrate biosynthetic process;GO:0030208//dermatan sulfate biosynthetic process;GO:0050655//dermatan sulfate proteoglycan metabolic process	GO:0001537//N-acetylgalactosamine 4-O-sulfotransferase activity;GO:0042301//phosphate ion binding	GO:0070062//extracellular exosome;GO:0016021//integral component of membrane;GO:0000139//Golgi membrane
Q86XI2	CNDG2	K11492|1|0.0|2357|hsa:54892|condensin-2 complex subunit G2	GO:0030261//chromosome condensation;GO:0001833//inner cell mass cell proliferation;GO:0051301//cell division;GO:0007049//cell cycle	GO:0035064//methylated histone binding	GO:0016607//nuclear speck;GO:0005634//nucleus;GO:0016020//membrane;GO:0005654//nucleoplasm;GO:0000796//condensin complex
Q9BXS5	AP1M1	K12393|1|0.0|873|cpic:101934071|AP-1 complex subunit mu	GO:0016192//vesicle-mediated transport;GO:0019886//antigen processing and presentation of exogenous peptide antigen via MHC class II;GO:0043312//neutrophil degranulation;GO:0032438//melanosome organization;GO:0050690//regulation of defense response to virus by virus;GO:0035646//endosome to melanosome transport;GO:0006886//intracellular protein transport	#	GO:0030665//clathrin-coated vesicle membrane;GO:0005794//Golgi apparatus;GO:0030659//cytoplasmic vesicle membrane;GO:0005829//cytosol;GO:0016020//membrane;GO:0030669//clathrin-coated endocytic vesicle membrane;GO:0032588//trans-Golgi network membrane;GO:0000139//Golgi membrane;GO:0005765//lysosomal membrane;GO:0035579//specific granule membrane;GO:0005886//plasma membrane;GO:0030131//clathrin ada…
P17010	ZFX	K09228|1|1e-62|224|sko:100371350|KRAB domain-containing zinc finger protein	GO:0006355//regulation of transcription, DNA-templated;GO:0006351//transcription, DNA-templated;GO:0007275//multicellular organism development	GO:0003713//transcription coactivator activity;GO:0003677//DNA binding;GO:0046872//metal ion binding	GO:0005730//nucleolus;GO:0005634//nucleus;GO:0005654//nucleoplasm
Q5VWJ9	SNX30	K17921|1|0.0|904|ggo:101151591|sorting nexin-7/30	GO:0006897//endocytosis;GO:0016050//vesicle organization;GO:0015031//protein transport	GO:0035091//phosphatidylinositol binding	GO:0005737//cytoplasm;GO:0019898//extrinsic component of membrane;GO:0005768//endosome
P18859	ATP5J	K02131|1|1e-74|221|hsa:522|F-type H+-transporting ATPase subunit 6	GO:0015986//ATP synthesis coupled proton transport;GO:0021762//substantia nigra development;GO:0042407//cristae formation;GO:0042776//mitochondrial ATP synthesis coupled proton transport;GO:0006754//ATP biosynthetic process	GO:0005215//transporter activity;GO:0022857//transmembrane transporter activity;GO:0016887//ATPase activity;GO:0015078//hydrogen ion transmembrane transporter activity	GO:0000276//mitochondrial proton-transporting ATP synthase complex, coupling factor F(o);GO:0005739//mitochondrion;GO:0005743//mitochondrial inner membrane;GO:0005753//mitochondrial proton-transporting ATP synthase complex
Q9NVU7	SDA1	K14856|1|0.0|1419|pps:100994501|protein SDA1	GO:0042273//ribosomal large subunit biogenesis;GO:0000055//ribosomal large subunit export from nucleus;GO:0030036//actin cytoskeleton organization	#	GO:0005634//nucleus;GO:0005730//nucleolus
Q9BXR0	TGT	K00773|1|0.0|838|pps:100975608|queuine tRNA-ribosyltransferase [EC:2.4.2.29]	GO:0101030//tRNA-guanine transglycosylation;GO:0006400//tRNA modification	GO:0046982//protein heterodimerization activity;GO:0008479//queuine tRNA-ribosyltransferase activity;GO:0016763//transferase activity, transferring pentosyl groups;GO:0046872//metal ion binding;GO:0042803//protein homodimerization activity	GO:0043234//protein complex;GO:0005634//nucleus;GO:0005741//mitochondrial outer membrane
Q9HCM4	E41L5	K21111|1|0.0|597|npr:108790414|band 4.1-like protein 4B	GO:0007492//endoderm development;GO:0048617//embryonic foregut morphogenesis;GO:0031032//actomyosin structure organization;GO:0032525//somite rostral/caudal axis specification;GO:0003383//apical constriction;GO:0001837//epithelial to mesenchymal transition;GO:0022408//negative regulation of cell-cell adhesion;GO:0051894//positive regulation of focal adhesion assembly;GO:0009826//unidimensional ce…	GO:0005200//structural constituent of cytoskeleton;GO:0019904//protein domain specific binding;GO:0008092//cytoskeletal protein binding	GO:0005856//cytoskeleton;GO:0005925//focal adhesion;GO:0005886//plasma membrane;GO:0032587//ruffle membrane;GO:0005829//cytosol
Q7L804	RFIP2	K12484|1|0.0|1055|hsa:22841|Rab11 family-interacting protein 1/2/5	GO:1903078//positive regulation of protein localization to plasma membrane;GO:0035773//insulin secretion involved in cellular response to glucose stimulus;GO:0003091//renal water homeostasis;GO:0045055//regulated exocytosis;GO:0030010//establishment of cell polarity	GO:0019901//protein kinase binding;GO:0017137//Rab GTPase binding;GO:0042802//identical protein binding;GO:0042803//protein homodimerization activity	GO:0043231//intracellular membrane-bounded organelle;GO:0005654//nucleoplasm;GO:0030659//cytoplasmic vesicle membrane;GO:0055038//recycling endosome membrane;GO:0005886//plasma membrane;GO:0005768//endosome
O95319	CELF2	K13207|1|0.0|1047|bacu:103017955|CUG-BP- and ETR3-like factor	GO:0008016//regulation of heart contraction;GO:0006376//mRNA splice site selection;GO:0006396//RNA processing	GO:0036002//pre-mRNA binding;GO:0003723//RNA binding	GO:0005737//cytoplasm;GO:0005634//nucleus
Q3KRA9	ALKB6	K10768|1|1e-171|477|hsa:84964|alkylated DNA repair protein alkB homolog 6 [EC:1.14.11.-]	#	GO:0008198//ferrous iron binding;GO:0051213//dioxygenase activity	GO:0005737//cytoplasm;GO:0005634//nucleus;GO:0005654//nucleoplasm;GO:0005925//focal adhesion
Q9H0F6	SHRPN	K20894|1|0.0|756|hsa:81858|shank-associated RH domain-interacting protein	GO:2000348//regulation of CD40 signaling pathway;GO:0010803//regulation of tumor necrosis factor-mediated signaling pathway;GO:0030262//apoptotic nuclear changes;GO:0050728//negative regulation of inflammatory response;GO:0043161//proteasome-mediated ubiquitin-dependent protein catabolic process;GO:0051260//protein homooligomerization;GO:0007005//mitochondrion organization;GO:0043123//positive re…	GO:0031593//polyubiquitin modification-dependent protein binding;GO:0032403//protein complex binding;GO:0046872//metal ion binding;GO:0042802//identical protein binding;GO:0004842//ubiquitin-protein transferase activity	GO:0030425//dendrite;GO:0030054//cell junction;GO:0014069//postsynaptic density;GO:0071797//LUBAC complex;GO:0005829//cytosol
Q7Z6B0	CCD91	K13356|1|2e-18|93.6|bfo:BRAFLDRAFT_90375|alcohol-forming fatty acyl-CoA reductase [EC:1.2.1.84]	GO:0048193//Golgi vesicle transport;GO:0090160//Golgi to lysosome transport;GO:0015031//protein transport	GO:0042802//identical protein binding	GO:0005794//Golgi apparatus;GO:0016020//membrane;GO:0005829//cytosol;GO:0005802//trans-Golgi network;GO:0005654//nucleoplasm
Q8IW35	CEP97	K16717|1|0.0|1778|hsa:79598|centrosomal protein CEP97	GO:1901673//regulation of mitotic spindle assembly;GO:1902018//negative regulation of cilium assembly;GO:0097711//ciliary basal body-plasma membrane docking	GO:0005516//calmodulin binding	GO:0043234//protein complex;GO:0005813//centrosome;GO:0005829//cytosol;GO:0005815//microtubule organizing center
Q6P3W7	SCYL2	K17541|1|0.0|1903|hsa:55681|SCY1-like protein 2	GO:0090090//negative regulation of canonical Wnt signaling pathway;GO:2000286//receptor internalization involved in canonical Wnt signaling pathway;GO:2000370//positive regulation of clathrin-dependent endocytosis;GO:0008333//endosome to lysosome transport;GO:0002092//positive regulation of receptor internalization	GO:0004672//protein kinase activity;GO:0005102//receptor binding;GO:0005524//ATP binding	GO:0005794//Golgi apparatus;GO:0030136//clathrin-coated vesicle;GO:0048471//perinuclear region of cytoplasm;GO:0010008//endosome membrane
Q9H9P8	L2HDH	K00109|1|0.0|945|hsa:79944|2-hydroxyglutarate dehydrogenase [EC:1.1.99.2]	GO:0044267//cellular protein metabolic process;GO:0006103//2-oxoglutarate metabolic process	GO:0047545//2-hydroxyglutarate dehydrogenase activity	GO:0016021//integral component of membrane;GO:0005739//mitochondrion;GO:0031305//integral component of mitochondrial inner membrane;GO:0005743//mitochondrial inner membrane
Q9H116	GZF1	K22402|1|0.0|1476|hsa:64412|GDNF-inducible zinc finger protein 1	GO:0000122//negative regulation of transcription from RNA polymerase II promoter;GO:0045892//negative regulation of transcription, DNA-templated;GO:0006351//transcription, DNA-templated;GO:0001658//branching involved in ureteric bud morphogenesis	GO:0043565//sequence-specific DNA binding;GO:0001206//transcriptional repressor activity, RNA polymerase II distal enhancer sequence-specific binding;GO:0000978//RNA polymerase II proximal promoter sequence-specific DNA binding;GO:0046872//metal ion binding;GO:0001078//transcriptional repressor activity, RNA polymerase II proximal promoter sequence-specific DNA binding;GO:0000980//RNA polymerase …	GO:0005634//nucleus;GO:0005730//nucleolus;GO:0005654//nucleoplasm
Q5BKZ1	ZN326	K13204|1|0.0|1189|hsa:284695|zinc finger protein 326	GO:0006397//mRNA processing;GO:0043484//regulation of RNA splicing;GO:0032784//regulation of DNA-templated transcription, elongation;GO:0008380//RNA splicing;GO:0006351//transcription, DNA-templated	GO:0046872//metal ion binding;GO:0003723//RNA binding;GO:0003677//DNA binding;GO:0000993//RNA polymerase II core binding	GO:0044609//DBIRD complex;GO:0016363//nuclear matrix;GO:0043231//intracellular membrane-bounded organelle;GO:0005634//nucleus;GO:0005654//nucleoplasm;GO:0005681//spliceosomal complex
Q8N8K9	K1958	K21754|1|9e-10|68.2|sdu:111229442|BTB/POZ domain-containing protein KCTD1/15	#	GO:0000981//RNA polymerase II transcription factor activity, sequence-specific DNA binding;GO:0003677//DNA binding	GO:0005654//nucleoplasm;GO:0005737//cytoplasm
Q15738	NSDHL	K07748|1|0.0|780|hsa:50814|sterol-4alpha-carboxylate 3-dehydrogenase (decarboxylating) [EC:1.1.1.170]	GO:0007224//smoothened signaling pathway;GO:0001942//hair follicle development;GO:0060716//labyrinthine layer blood vessel development;GO:0006695//cholesterol biosynthetic process;GO:0006694//steroid biosynthetic process;GO:0008203//cholesterol metabolic process	GO:0103067//4alpha-carboxy-5alpha-cholesta-8-en-3beta-ol:NAD(P)+ 3-dehydrogenase (decarboxylating) activity;GO:0103066//4alpha-carboxy-4beta-methyl-5alpha-cholesta-8-en-3beta-ol:NAD(P)+ 3-oxidoreductase (decarboxylating) activity;GO:0000252//C-3 sterol dehydrogenase (C-4 sterol decarboxylase) activity;GO:0047012//sterol-4-alpha-carboxylate 3-dehydrogenase (decarboxylating) activity;GO:0003854//3-…	GO:0005811//lipid droplet;GO:0005789//endoplasmic reticulum membrane;GO:0016021//integral component of membrane;GO:0005783//endoplasmic reticulum
P35579	MYH9	K10352|1|0.0|3961|ptr:470200|myosin heavy chain	GO:0001701//in utero embryonic development;GO:0031032//actomyosin structure organization;GO:0030220//platelet formation;GO:0050900//leukocyte migration;GO:0030224//monocyte differentiation;GO:0001768//establishment of T cell polarity;GO:0032506//cytokinetic process;GO:0001525//angiogenesis;GO:0000904//cell morphogenesis involved in differentiation;GO:0031532//actin cytoskeleton reorganization;GO:…	GO:0016887//ATPase activity;GO:0000146//microfilament motor activity;GO:0003779//actin binding;GO:0051015//actin filament binding;GO:0003774//motor activity;GO:0005524//ATP binding;GO:0003723//RNA binding;GO:0030898//actin-dependent ATPase activity;GO:0043531//ADP binding;GO:0043495//protein membrane anchor;GO:0045296//cadherin binding;GO:0005516//calmodulin binding;GO:0042803//protein homodimeri…	GO:0097513//myosin II filament;GO:0015629//actin cytoskeleton;GO:0031012//extracellular matrix;GO:0031594//neuromuscular junction;GO:0005903//brush border;GO:0008180//COP9 signalosome;GO:0005737//cytoplasm;GO:0001725//stress fiber;GO:0001726//ruffle;GO:0005634//nucleus;GO:0016020//membrane;GO:0032154//cleavage furrow;GO:0016459//myosin complex;GO:0016460//myosin II complex;GO:0042641//actomyosin;…
Q9BZL1	UBL5	K13113|1|1e-48|154|mdo:100012958|ubiquitin-like protein 5	GO:0006464//cellular protein modification process;GO:1903955//positive regulation of protein targeting to mitochondrion;GO:0000398//mRNA splicing, via spliceosome	GO:0031386//protein tag	GO:0005737//cytoplasm;GO:0005634//nucleus
Q9NZN8	CNOT2	K12605|1|0.0|1120|lav:100671151|CCR4-NOT transcription complex subunit 2	GO:0000288//nuclear-transcribed mRNA catabolic process, deadenylation-dependent decay;GO:0000289//nuclear-transcribed mRNA poly(A) tail shortening;GO:0001829//trophectodermal cell differentiation;GO:0000122//negative regulation of transcription from RNA polymerase II promoter;GO:2000036//regulation of stem cell population maintenance;GO:0033147//negative regulation of intracellular estrogen recep…	GO:0004535//poly(A)-specific ribonuclease activity;GO:0001104//RNA polymerase II transcription cofactor activity;GO:0001226//RNA polymerase II transcription corepressor binding	GO:0030014//CCR4-NOT complex;GO:0030015//CCR4-NOT core complex;GO:0005737//cytoplasm;GO:0005634//nucleus;GO:0016020//membrane;GO:0005886//plasma membrane;GO:0005829//cytosol;GO:0000932//P-body
Q14258	TRI25	K10652|1|0.0|1310|hsa:7706|tripartite motif-containing protein 25 [EC:2.3.2.27]	GO:1902187//negative regulation of viral release from host cell;GO:1902186//regulation of viral release from host cell;GO:0036503//ERAD pathway;GO:0046596//regulation of viral entry into host cell;GO:0046597//negative regulation of viral entry into host cell;GO:0033280//response to vitamin D;GO:1990830//cellular response to leukemia inhibitory factor;GO:0042787//protein ubiquitination involved in…	GO:0008270//zinc ion binding;GO:0004842//ubiquitin-protein transferase activity;GO:1904264//ubiquitin protein ligase activity involved in ERAD pathway;GO:0016874//ligase activity;GO:0003700//DNA binding transcription factor activity;GO:0045296//cadherin binding;GO:0003723//RNA binding	GO:0016604//nuclear body;GO:0005654//nucleoplasm;GO:0005829//cytosol;GO:0005622//intracellular
Q9Y2H1	ST38L	K08790|1|0.0|970|pps:100984642|serine/threonine kinase 38 [EC:2.7.11.1]	GO:0006468//protein phosphorylation;GO:0018105//peptidyl-serine phosphorylation;GO:0035556//intracellular signal transduction;GO:0051128//regulation of cellular component organization	GO:0000287//magnesium ion binding;GO:0003779//actin binding;GO:0004674//protein serine/threonine kinase activity;GO:0005524//ATP binding	GO:0005737//cytoplasm;GO:0016020//membrane;GO:0015629//actin cytoskeleton;GO:0005829//cytosol;GO:0005622//intracellular
Q9HCD5	NCOA5	K19756|1|4e-26|120|hro:HELRODRAFT_193795|radial spoke head protein 4A!K22909|2|1e-07|61.6|xla:495149|zinc finger CCCH domain-containing protein 13	GO:0042593//glucose homeostasis;GO:0046627//negative regulation of insulin receptor signaling pathway;GO:0006355//regulation of transcription, DNA-templated;GO:0006351//transcription, DNA-templated	GO:0003682//chromatin binding;GO:0003723//RNA binding	GO:0005615//extracellular space;GO:0015629//actin cytoskeleton;GO:0005634//nucleus
P00519	ABL1	K06619|1|0.0|2323|hsa:25|abelson tyrosine-protein kinase 1 [EC:2.7.10.2]	GO:1990051//activation of protein kinase C activity;GO:0030036//actin cytoskeleton organization;GO:0050798//activated T cell proliferation;GO:0090135//actin filament branching	GO:0004715//non-membrane spanning protein tyrosine kinase activity;GO:0051015//actin filament binding;GO:0003785//actin monomer binding;GO:0003677//DNA binding;GO:0005524//ATP binding	GO:0005737//cytoplasm;GO:0016604//nuclear body;GO:0015629//actin cytoskeleton;GO:0005829//cytosol;GO:0031252//cell leading edge;GO:0005654//nucleoplasm
Q6RFH5	WDR74	K14841|1|0.0|791|hsa:54663|ribosome biogenesis protein NSA1	GO:0042273//ribosomal large subunit biogenesis	#	GO:0005634//nucleus;GO:0030687//preribosome, large subunit precursor;GO:0005730//nucleolus
Q9H1K1	ISCU	K22068|1|1e-119|339|hsa:23479|iron-sulfur cluster assembly enzyme ISCU, mitochondrial	GO:0097428//protein maturation by iron-sulfur cluster transfer;GO:0006879//cellular iron ion homeostasis;GO:0016226//iron-sulfur cluster assembly;GO:0044281//small molecule metabolic process	GO:0051539//4 iron, 4 sulfur cluster binding;GO:0051537//2 iron, 2 sulfur cluster binding;GO:0008198//ferrous iron binding;GO:0036455//iron-sulfur transferase activity;GO:0032947//protein complex scaffold activity;GO:0051536//iron-sulfur cluster binding;GO:0005506//iron ion binding	GO:0005737//cytoplasm;GO:0005829//cytosol;GO:0005739//mitochondrion;GO:0005759//mitochondrial matrix;GO:0005634//nucleus
Q92844	TANK	K12650|1|0.0|877|hsa:10010|TRAF family member-associated NF-kappa-B activator	GO:0071347//cellular response to interleukin-1;GO:0071479//cellular response to ionizing radiation;GO:1903003//positive regulation of protein deubiquitination;GO:0071356//cellular response to tumor necrosis factor;GO:0007249//I-kappaB kinase/NF-kappaB signaling;GO:0006974//cellular response to DNA damage stimulus;GO:0043124//negative regulation of I-kappaB kinase/NF-kappaB signaling;GO:0007165//s…	GO:0031625//ubiquitin protein ligase binding;GO:0035800//deubiquitinase activator activity;GO:0046872//metal ion binding;GO:0004843//thiol-dependent ubiquitin-specific protease activity	GO:0043234//protein complex;GO:0005829//cytosol
Q9H9C1	SPE39	K10738|1|4e-50|183|hmg:100204413|DNA helicase MCM9 [EC:3.6.4.12]!K10082|2|7e-39|156|dpte:113796291|lectin, mannose-binding 2!K01886|3|6e-23|108|tsp:Tsp_08341|glutaminyl-tRNA synthetase [EC:6.1.1.18]	GO:0008333//endosome to lysosome transport;GO:0006886//intracellular protein transport;GO:0030199//collagen fibril organization;GO:0017185//peptidyl-lysine hydroxylation;GO:0006355//regulation of transcription, DNA-templated;GO:0007283//spermatogenesis;GO:0006351//transcription, DNA-templated;GO:0032963//collagen metabolic process;GO:0030154//cell differentiation;GO:0043687//post-translational pr…	#	GO:0005737//cytoplasm;GO:0005794//Golgi apparatus;GO:0055037//recycling endosome;GO:0030897//HOPS complex;GO:0005770//late endosome;GO:0005769//early endosome
Q05209	PTN12	K18024|1|0.0|1622|hsa:5782|tyrosine-protein phosphatase non-receptor type 12/18/22 [EC:3.1.3.48]	GO:1901185//negative regulation of ERBB signaling pathway;GO:0042246//tissue regeneration;GO:0042058//regulation of epidermal growth factor receptor signaling pathway;GO:0071364//cellular response to epidermal growth factor stimulus;GO:2000587//negative regulation of platelet-derived growth factor receptor-beta signaling pathway;GO:0006470//protein dephosphorylation;GO:0035335//peptidyl-tyrosine …	GO:0004726//non-membrane spanning protein tyrosine phosphatase activity;GO:0004725//protein tyrosine phosphatase activity;GO:0017124//SH3 domain binding;GO:0004721//phosphoprotein phosphatase activity	GO:0005737//cytoplasm;GO:0042995//cell projection;GO:0002102//podosome;GO:0005925//focal adhesion;GO:0005829//cytosol
P46013	KI67	K17582|1|0.0|6594|hsa:4288|antigen KI-67	GO:1902275//regulation of chromatin organization;GO:0051321//meiotic cell cycle;GO:0008283//cell proliferation;GO:0030212//hyaluronan metabolic process;GO:0014070//response to organic cyclic compound;GO:0051983//regulation of chromosome segregation;GO:0006259//DNA metabolic process;GO:0031100//animal organ regeneration;GO:0007088//regulation of mitotic nuclear division;GO:0034605//cellular respon…	GO:0008022//protein C-terminus binding;GO:0003723//RNA binding;GO:0003677//DNA binding;GO:0005524//ATP binding	GO:0005737//cytoplasm;GO:0016020//membrane;GO:0005730//nucleolus;GO:0005634//nucleus;GO:0000793//condensed chromosome;GO:0016604//nuclear body;GO:0000775//chromosome, centromeric region
O14874	BCKD	K00905|1|0.0|846|hsa:10295|[3-methyl-2-oxobutanoate dehydrogenase (acetyl-transferring)] kinase [EC:2.7.11.4]	GO:0016310//phosphorylation;GO:0009063//cellular amino acid catabolic process;GO:0009083//branched-chain amino acid catabolic process	GO:0047323//[3-methyl-2-oxobutanoate dehydrogenase (acetyl-transferring)] kinase activity;GO:0016301//kinase activity;GO:0004674//protein serine/threonine kinase activity;GO:0004672//protein kinase activity;GO:0005524//ATP binding	GO:0005947//mitochondrial alpha-ketoglutarate dehydrogenase complex;GO:0005739//mitochondrion;GO:0005759//mitochondrial matrix
Q53HC9	EIPR1	K13341|1|8e-12|71.6|sfm:108928440|peroxin-7!K10752|3|2e-11|71.2|rss:109441910|histone-binding protein RBBP4	#	#	#
P23515	OMGP	K16666|1|0.0|896|hsa:4974|oligodendrocyte myelin glycoprotein	GO:0050771//negative regulation of axonogenesis;GO:0007409//axonogenesis;GO:0007155//cell adhesion	#	GO:0005615//extracellular space;GO:0005886//plasma membrane;GO:0005578//proteinaceous extracellular matrix;GO:0031225//anchored component of membrane
Q8N2M8	CLASR	K13168|1|0.0|1334|hsa:11129|splicing factor, arginine/serine-rich 16	GO:0008380//RNA splicing;GO:0006397//mRNA processing	#	GO:0005634//nucleus
O43169	CYB5B	K17418|1|4e-27|110|shx:MS3_03488|large subunit ribosomal protein L37!K14327|3|6e-15|76.3|tut:107360811|regulator of nonsense transcripts 2!K10595|4|1e-13|72.8|spis:111340680|E3 ubiquitin-protein ligase HERC2 [EC:2.3.2.26]	GO:0006805//xenobiotic metabolic process;GO:0055114//oxidation-reduction process	GO:0020037//heme binding;GO:0008047//enzyme activator activity;GO:0046872//metal ion binding	GO:0016021//integral component of membrane;GO:0016020//membrane;GO:0005743//mitochondrial inner membrane;GO:0005741//mitochondrial outer membrane
Q9Y4K3	TRAF6	K03175|1|0.0|1093|hsa:7189|TNF receptor-associated factor 6 [EC:2.3.2.27]	GO:0000187//activation of MAPK activity;GO:0071222//cellular response to lipopolysaccharide;GO:0031666//positive regulation of lipopolysaccharide-mediated signaling pathway;GO:0006955//immune response;GO:0007165//signal transduction;GO:0032147//activation of protein kinase activity;GO:0051023//regulation of immunoglobulin secretion;GO:0001503//ossification;GO:0070498//interleukin-1-mediated signa…	GO:0008270//zinc ion binding;GO:0043422//protein kinase B binding;GO:0061630//ubiquitin protein ligase activity;GO:0042826//histone deacetylase binding;GO:0042802//identical protein binding;GO:0047485//protein N-terminus binding;GO:0005164//tumor necrosis factor receptor binding;GO:0004842//ubiquitin-protein transferase activity;GO:0031624//ubiquitin conjugating enzyme binding;GO:0031625//ubiquit…	GO:0035631//CD40 receptor complex;GO:0009898//cytoplasmic side of plasma membrane;GO:0005737//cytoplasm;GO:0005634//nucleus;GO:0005811//lipid droplet;GO:0048471//perinuclear region of cytoplasm;GO:0005886//plasma membrane;GO:0043234//protein complex;GO:0005829//cytosol;GO:0005938//cell cortex
Q8WXE1	ATRIP	K10905|1|0.0|1606|hsa:84126|ATR interacting protein	GO:0000077//DNA damage checkpoint;GO:0036297//interstrand cross-link repair;GO:0006260//DNA replication;GO:1901796//regulation of signal transduction by p53 class mediator	GO:0004527//exonuclease activity;GO:0070530//K63-linked polyubiquitin modification-dependent protein binding	GO:0005654//nucleoplasm
P52758	RIDA	K09022|1|3e-96|278|hsa:10247|2-iminobutanoate/2-iminopropanoate deaminase [EC:3.5.99.10]	GO:0030324//lung development;GO:0050680//negative regulation of epithelial cell proliferation;GO:0033993//response to lipid;GO:0001822//kidney development;GO:1902074//response to salt;GO:0070314//G1 to G0 transition;GO:1901565//organonitrogen compound catabolic process;GO:0007420//brain development;GO:0017148//negative regulation of translation	GO:1904012//platinum binding;GO:0036041//long-chain fatty acid binding;GO:0046914//transition metal ion binding;GO:1904013//xenon atom binding;GO:0019239//deaminase activity;GO:0016892//endoribonuclease activity, producing 3'-phosphomonoesters;GO:0003723//RNA binding;GO:0042803//protein homodimerization activity	GO:0005737//cytoplasm;GO:0070062//extracellular exosome;GO:0005634//nucleus;GO:0005777//peroxisome;GO:0005739//mitochondrion;GO:0005759//mitochondrial matrix;GO:0005829//cytosol
Q9H0W8	SMG9	K18735|1|0.0|1070|ggo:101129176|protein SMG9	GO:0007507//heart development;GO:0000184//nuclear-transcribed mRNA catabolic process, nonsense-mediated decay;GO:0007420//brain development;GO:0001654//eye development	GO:0042802//identical protein binding	GO:0005829//cytosol;GO:0005622//intracellular
P20073	ANXA7	K17095|1|0.0|986|hsa:310|annexin A7/11	GO:0009992//cellular water homeostasis;GO:0007599//hemostasis;GO:0061025//membrane fusion;GO:0010629//negative regulation of gene expression;GO:0009651//response to salt stress;GO:0014070//response to organic cyclic compound;GO:0030855//epithelial cell differentiation;GO:0008283//cell proliferation;GO:0035176//social behavior;GO:0006874//cellular calcium ion homeostasis;GO:0006914//autophagy;GO:0…	GO:0048306//calcium-dependent protein binding;GO:0005544//calcium-dependent phospholipid binding;GO:0005509//calcium ion binding;GO:0005178//integrin binding;GO:0003723//RNA binding	GO:0005635//nuclear envelope;GO:0005789//endoplasmic reticulum membrane;GO:0070062//extracellular exosome;GO:0005634//nucleus;GO:0016020//membrane;GO:0042584//chromaffin granule membrane;GO:0005886//plasma membrane;GO:0005829//cytosol
Q04323	UBXN1	K06063|1|7e-17|86.7|dpte:113797447|SNW domain-containing protein 1!K18993|2|5e-11|69.3|cqu:CpipJ_CPIJ004068|ubiquitin-associated and SH3 domain-containing protein [EC:3.1.3.48]	GO:0006457//protein folding;GO:0032435//negative regulation of proteasomal ubiquitin-dependent protein catabolic process;GO:0043161//proteasome-mediated ubiquitin-dependent protein catabolic process;GO:1903094//negative regulation of protein K48-linked deubiquitination;GO:1904293//negative regulation of ERAD pathway;GO:0031397//negative regulation of protein ubiquitination;GO:2000157//negative re…	GO:0031625//ubiquitin protein ligase binding;GO:0051117//ATPase binding;GO:0031593//polyubiquitin modification-dependent protein binding;GO:0071796//K6-linked polyubiquitin modification-dependent protein binding;GO:0043130//ubiquitin binding;GO:0036435//K48-linked polyubiquitin modification-dependent protein binding	GO:0005737//cytoplasm;GO:0005783//endoplasmic reticulum;GO:0005634//nucleus;GO:0030425//dendrite;GO:0034098//VCP-NPL4-UFD1 AAA ATPase complex;GO:0000502//proteasome complex;GO:0043025//neuronal cell body;GO:0005829//cytosol
Q13561	DCTN2	K10424|1|0.0|814|pps:100981249|dynactin 2	GO:0000086//G2/M transition of mitotic cell cycle;GO:0006888//ER to Golgi vesicle-mediated transport;GO:0071539//protein localization to centrosome;GO:0032402//melanosome transport;GO:0097711//ciliary basal body-plasma membrane docking;GO:0000278//mitotic cell cycle;GO:0019886//antigen processing and presentation of exogenous peptide antigen via MHC class II;GO:0008283//cell proliferation;GO:0007…	GO:0030507//spectrin binding;GO:0003774//motor activity;GO:0042802//identical protein binding	GO:0030426//growth cone;GO:0030286//dynein complex;GO:0005874//microtubule;GO:0005737//cytoplasm;GO:0031982//vesicle;GO:0005813//centrosome;GO:0016020//membrane;GO:0005869//dynactin complex;GO:0000776//kinetochore;GO:0070062//extracellular exosome;GO:0005829//cytosol
O43824	GTPB6	K13566|1|3e-55|202|tng:GSTEN00020149G001|omega-amidase [EC:3.5.1.3]	#	GO:0046872//metal ion binding;GO:0043022//ribosome binding;GO:0005525//GTP binding	GO:0005737//cytoplasm
Q9Y3I1	FBX7	K10293|1|0.0|1065|hsa:25793|F-box protein 7	GO:1903599//positive regulation of autophagy of mitochondrion;GO:0000209//protein polyubiquitination;GO:2000134//negative regulation of G1/S transition of mitotic cell cycle;GO:0042787//protein ubiquitination involved in ubiquitin-dependent protein catabolic process;GO:0045620//negative regulation of lymphocyte differentiation;GO:0006626//protein targeting to mitochondrion;GO:0045736//negative re…	GO:0043130//ubiquitin binding;GO:0019901//protein kinase binding;GO:0004842//ubiquitin-protein transferase activity;GO:0031625//ubiquitin protein ligase binding;GO:0046982//protein heterodimerization activity	GO:1990038//Lewy body corona;GO:1990037//Lewy body core;GO:0005737//cytoplasm;GO:0005634//nucleus;GO:0005739//mitochondrion;GO:0097414//classical Lewy body;GO:0043234//protein complex;GO:0005829//cytosol;GO:0000151//ubiquitin ligase complex;GO:0019005//SCF ubiquitin ligase complex;GO:0097462//Lewy neurite;GO:0097409//glial cytoplasmic inclusion
Q8NHQ9	DDX55	K14809|1|0.0|1237|hsa:57696|ATP-dependent RNA helicase DDX55/SPB4 [EC:3.6.4.13]	GO:0010501//RNA secondary structure unwinding	GO:0004004//ATP-dependent RNA helicase activity;GO:0004386//helicase activity;GO:0003723//RNA binding;GO:0005524//ATP binding	GO:0005737//cytoplasm;GO:0005730//nucleolus;GO:0005634//nucleus;GO:0016020//membrane;GO:0005829//cytosol
O95864	FADS2	K10226|1|0.0|918|pps:100980611|acyl-CoA 6-desaturase (Delta-6 desaturase) [EC:1.14.19.3]	GO:0036109//alpha-linolenic acid metabolic process;GO:0006636//unsaturated fatty acid biosynthetic process;GO:0043651//linoleic acid metabolic process;GO:0006629//lipid metabolic process	GO:0016491//oxidoreductase activity;GO:0016213//linoleoyl-CoA desaturase activity;GO:0004768//stearoyl-CoA 9-desaturase activity	GO:0016021//integral component of membrane;GO:0016020//membrane;GO:0005789//endoplasmic reticulum membrane;GO:0005887//integral component of plasma membrane
Q96KG9	SCYL1	K08876|1|0.0|1667|hsa:57410|SCY1-like protein 1	GO:0006890//retrograde vesicle-mediated transport, Golgi to ER;GO:0006355//regulation of transcription, DNA-templated;GO:0006351//transcription, DNA-templated	GO:0003677//DNA binding;GO:0045296//cadherin binding;GO:0004713//protein tyrosine kinase activity;GO:0004672//protein kinase activity;GO:0005524//ATP binding	GO:0005737//cytoplasm;GO:0005794//Golgi apparatus;GO:0005793//endoplasmic reticulum-Golgi intermediate compartment;GO:0005801//cis-Golgi network;GO:0005634//nucleus;GO:0005815//microtubule organizing center;GO:0016020//membrane;GO:0030126//COPI vesicle coat;GO:0005829//cytosol
Q6XZB0	LIPI	K19404|1|0.0|956|hsa:149998|phosphatidic acid-selective phospholipase A1 [EC:3.1.1.-]	GO:0006654//phosphatidic acid biosynthetic process;GO:0016042//lipid catabolic process	GO:0052689//carboxylic ester hydrolase activity;GO:0004620//phospholipase activity;GO:0008201//heparin binding	GO:0005615//extracellular space;GO:0005576//extracellular region;GO:0005886//plasma membrane
Q8WWI5	CTL1	K06515|1|0.0|1349|hsa:23446|solute carrier family 44 (choline transporter-like protein), member 1	GO:0006656//phosphatidylcholine biosynthetic process;GO:0015871//choline transport;GO:0042426//choline catabolic process;GO:0055085//transmembrane transport	GO:0015220//choline transmembrane transporter activity	GO:0070062//extracellular exosome;GO:0016021//integral component of membrane;GO:0016020//membrane;GO:0005739//mitochondrion;GO:0005654//nucleoplasm;GO:0005741//mitochondrial outer membrane;GO:0005886//plasma membrane
O15382	BCAT2	K00826|1|0.0|806|hsa:587|branched-chain amino acid aminotransferase [EC:2.6.1.42]	GO:0006573//valine metabolic process;GO:1990830//cellular response to leukemia inhibitory factor;GO:0009098//leucine biosynthetic process;GO:0006550//isoleucine catabolic process;GO:0006551//leucine metabolic process;GO:0009099//valine biosynthetic process;GO:0010817//regulation of hormone levels;GO:0009083//branched-chain amino acid catabolic process;GO:0009082//branched-chain amino acid biosynt…	GO:0052654//L-leucine transaminase activity;GO:0052655//L-valine transaminase activity;GO:0052656//L-isoleucine transaminase activity;GO:0004084//branched-chain-amino-acid transaminase activity	GO:0005739//mitochondrion;GO:0005759//mitochondrial matrix
P46977	STT3A	K07151|1|0.0|1460|rbb:108542335|dolichyl-diphosphooligosaccharide---protein glycosyltransferase [EC:2.4.99.18]	GO:0043686//co-translational protein modification;GO:0006486//protein glycosylation;GO:0043687//post-translational protein modification;GO:0018279//protein N-linked glycosylation via asparagine	GO:0046872//metal ion binding;GO:0004576//oligosaccharyl transferase activity;GO:0004579//dolichyl-diphosphooligosaccharide-protein glycotransferase activity	GO:0005789//endoplasmic reticulum membrane;GO:0016021//integral component of membrane;GO:0016020//membrane;GO:0008250//oligosaccharyltransferase complex
Q9NUD5	ZCHC3	K05189|1|3e-50|187|lcm:102350988|gamma-aminobutyric acid receptor subunit pi!K14388|2|2e-48|182|lcm:102363950|solute carrier family 5 (sodium-coupled monocarboxylate transporter), member 8/12!K11253|3|8e-11|69.3|ipu:108261536|histone H3!K09250|4|6e-06|52.0|oas:101112704|cellular nucleic acid-binding protein	#	GO:0003723//RNA binding;GO:0003676//nucleic acid binding;GO:0008270//zinc ion binding	#
Q6NZI2	CAVN1	K19387|1|0.0|770|hsa:284119|polymerase I and transcript release factor	GO:0006361//transcription initiation from RNA polymerase I promoter;GO:0006355//regulation of transcription, DNA-templated;GO:0009303//rRNA transcription;GO:0006363//termination of RNA polymerase I transcription;GO:2000147//positive regulation of cell motility	GO:0042134//rRNA primary transcript binding;GO:0003723//RNA binding;GO:0042802//identical protein binding	GO:0005737//cytoplasm;GO:0005783//endoplasmic reticulum;GO:0005634//nucleus;GO:0045121//membrane raft;GO:0005739//mitochondrion;GO:0005654//nucleoplasm;GO:0005901//caveola;GO:0005886//plasma membrane;GO:0043234//protein complex;GO:0005829//cytosol;GO:0043231//intracellular membrane-bounded organelle
P54803	GALC	K01202|1|0.0|1414|hsa:2581|galactosylceramidase [EC:3.2.1.46]	GO:0006683//galactosylceramide catabolic process;GO:0006687//glycosphingolipid metabolic process	GO:0004336//galactosylceramidase activity	GO:0043202//lysosomal lumen;GO:0070062//extracellular exosome;GO:0005739//mitochondrion;GO:0005764//lysosome
P24386	RAE1	K17255|1|3e-34|141|fcd:110845198|Rab GDP dissociation inhibitor	GO:0018344//protein geranylgeranylation;GO:0007601//visual perception;GO:0006612//protein targeting to membrane;GO:0043687//post-translational protein modification;GO:0061024//membrane organization;GO:0006886//intracellular protein transport;GO:0007264//small GTPase mediated signal transduction;GO:0042981//regulation of apoptotic process	GO:0005092//GDP-dissociation inhibitor activity;GO:0005096//GTPase activator activity;GO:0017137//Rab GTPase binding;GO:0016740//transferase activity;GO:0004663//Rab geranylgeranyltransferase activity	GO:0005829//cytosol;GO:0005968//Rab-protein geranylgeranyltransferase complex
Q15061	WDR43	K14546|1|0.0|1402|hsa:23160|U3 small nucleolar RNA-associated protein 5	GO:0006364//rRNA processing;GO:0045943//positive regulation of transcription from RNA polymerase I promoter;GO:0006351//transcription, DNA-templated;GO:2000234//positive regulation of rRNA processing	GO:0003723//RNA binding	GO:0005654//nucleoplasm;GO:0005730//nucleolus;GO:0001650//fibrillar center
Q9NUN5	LMBD1	K14617|1|0.0|1107|hsa:55788|LMBR1 domain-containing protein 1	GO:0009235//cobalamin metabolic process;GO:0016032//viral process;GO:0038016//insulin receptor internalization;GO:0046627//negative regulation of insulin receptor signaling pathway;GO:0046325//negative regulation of glucose import;GO:0006810//transport;GO:0051898//negative regulation of protein kinase B signaling	GO:0031419//cobalamin binding;GO:0005158//insulin receptor binding	GO:0016020//membrane;GO:0016021//integral component of membrane;GO:0005764//lysosome;GO:0005765//lysosomal membrane;GO:0045334//clathrin-coated endocytic vesicle;GO:0005886//plasma membrane
Q9UPQ0	LIMC1	K06084|1|6e-108|372|xla:100037140|F-box protein 20	GO:0031032//actomyosin structure organization	GO:0003779//actin binding;GO:0046872//metal ion binding	#
P19021	AMD	K00504|1|0.0|2024|hsa:5066|peptidylglycine monooxygenase [EC:1.14.17.3]!K18200|1|0.0|2024|hsa:5066|peptidylamidoglycolate lyase [EC:4.3.2.5]	GO:0051384//response to glucocorticoid;GO:0022602//ovulation cycle process;GO:0007595//lactation;GO:0032956//regulation of actin cytoskeleton organization;GO:0060135//maternal process involved in female pregnancy;GO:0001666//response to hypoxia;GO:0007417//central nervous system development;GO:0050708//regulation of protein secretion;GO:0051260//protein homooligomerization;GO:0060173//limb develo…	GO:0008270//zinc ion binding;GO:0031418//L-ascorbic acid binding;GO:0004504//peptidylglycine monooxygenase activity;GO:0005509//calcium ion binding;GO:0005507//copper ion binding;GO:0019901//protein kinase binding;GO:0004598//peptidylamidoglycolate lyase activity	GO:0030667//secretory granule membrane;GO:0043204//perikaryon;GO:0016021//integral component of membrane;GO:0016020//membrane;GO:0043005//neuron projection;GO:0048471//perinuclear region of cytoplasm;GO:0009986//cell surface;GO:0005886//plasma membrane;GO:0070062//extracellular exosome;GO:0005802//trans-Golgi network
Q9UQ35	SRRM2	K13172|1|0.0|5063|hsa:23524|serine/arginine repetitive matrix protein 2	GO:0000398//mRNA splicing, via spliceosome	GO:0070742//C2H2 zinc finger domain binding;GO:0047485//protein N-terminus binding;GO:0003723//RNA binding	GO:0016607//nuclear speck;GO:0071013//catalytic step 2 spliceosome;GO:0005654//nucleoplasm;GO:0015030//Cajal body
P62854	RS26	K02976|1|5e-78|230|tmu:101358408|small subunit ribosomal protein S26e	GO:0000184//nuclear-transcribed mRNA catabolic process, nonsense-mediated decay;GO:0006614//SRP-dependent cotranslational protein targeting to membrane;GO:0006364//rRNA processing;GO:0019083//viral transcription;GO:0033119//negative regulation of RNA splicing;GO:0006413//translational initiation;GO:0006412//translation	GO:0045296//cadherin binding;GO:0003735//structural constituent of ribosome;GO:0003723//RNA binding;GO:0003729//mRNA binding	GO:0005654//nucleoplasm;GO:0005840//ribosome;GO:0070062//extracellular exosome;GO:0005829//cytosol;GO:0016020//membrane;GO:0022627//cytosolic small ribosomal subunit;GO:0015935//small ribosomal subunit
Q9Y2Z0	SGT1	K12795|1|0.0|758|pps:100984980|suppressor of G2 allele of SKP1	GO:0000278//mitotic cell cycle;GO:0043947//positive regulation by host of symbiont catalytic activity;GO:0031647//regulation of protein stability	#	GO:0043234//protein complex;GO:0005634//nucleus;GO:0000151//ubiquitin ligase complex;GO:0005829//cytosol;GO:0000776//kinetochore
P78560	CRADD	K02832|1|7e-146|408|hsa:8738|CASP2 and RIPK1 domain containing adaptor with death domain	GO:0008625//extrinsic apoptotic signaling pathway via death domain receptors;GO:2001235//positive regulation of apoptotic signaling pathway;GO:0006919//activation of cysteine-type endopeptidase activity involved in apoptotic process;GO:0006915//apoptotic process;GO:0043065//positive regulation of apoptotic process;GO:0006977//DNA damage response, signal transduction by p53 class mediator resultin…	GO:0070513//death domain binding;GO:0030674//protein binding, bridging;GO:0002020//protease binding	GO:0005737//cytoplasm;GO:0005634//nucleus;GO:0005829//cytosol
Q9NQ29	LUC7L	K13212|1|9e-159|455|xtr:548778|RNA-binding protein Luc7-like 2	GO:0045843//negative regulation of striated muscle tissue development;GO:0006376//mRNA splice site selection	GO:0050733//RS domain binding;GO:0042802//identical protein binding;GO:0003729//mRNA binding	GO:0071004//U2-type prespliceosome;GO:0005685//U1 snRNP
Q7L523	RRAGA	K16185|1|0.0|654|tmu:101347656|Ras-related GTP-binding protein A/B	GO:1903432//regulation of TORC1 signaling;GO:0019048//modulation by virus of host morphology or physiology;GO:1904263//positive regulation of TORC1 signaling;GO:0034198//cellular response to amino acid starvation;GO:0008219//cell death;GO:0043200//response to amino acid;GO:0045919//positive regulation of cytolysis;GO:0010506//regulation of autophagy;GO:0010507//negative regulation of autophagy;GO…	GO:0005525//GTP binding;GO:0046982//protein heterodimerization activity;GO:0003924//GTPase activity;GO:0031625//ubiquitin protein ligase binding;GO:0051219//phosphoprotein binding;GO:0042803//protein homodimerization activity	GO:0034448//EGO complex;GO:0005737//cytoplasm;GO:0005765//lysosomal membrane;GO:0005634//nucleus;GO:1990131//Gtr1-Gtr2 GTPase complex;GO:1990130//GATOR1 complex;GO:0005829//cytosol;GO:0005764//lysosome
Q9NWM0	SMOX	K12259|1|0.0|1151|hsa:54498|spermine oxidase [EC:1.5.3.16 1.5.3.-]	GO:0006598//polyamine catabolic process;GO:0006596//polyamine biosynthetic process;GO:0046208//spermine catabolic process	GO:0052894//norspermine:oxygen oxidoreductase activity;GO:0052895//N1-acetylspermine:oxygen oxidoreductase (N1-acetylspermidine-forming) activity;GO:0046592//polyamine oxidase activity;GO:0052901//spermine:oxygen oxidoreductase (spermidine-forming) activity;GO:0016491//oxidoreductase activity	GO:0005737//cytoplasm;GO:0043231//intracellular membrane-bounded organelle;GO:0031965//nuclear membrane;GO:0005634//nucleus;GO:0005654//nucleoplasm;GO:0005829//cytosol
O00479	HMGN4	K11302|1|6e-53|164|rbb:108513430|high-mobility group nucleosome-binding domain-containing protein 4	#	GO:0031492//nucleosomal DNA binding	GO:0005634//nucleus;GO:0000785//chromatin
Q5SNV9	CA167	#	#	#	#
P05165	PCCA	K01965|1|0.0|1511|hsa:5095|propionyl-CoA carboxylase alpha chain [EC:6.4.1.3]	GO:0006768//biotin metabolic process;GO:0019626//short-chain fatty acid catabolic process	GO:0019899//enzyme binding;GO:0004658//propionyl-CoA carboxylase activity;GO:0009374//biotin binding;GO:0004075//biotin carboxylase activity;GO:0046872//metal ion binding;GO:0005524//ATP binding	GO:0005829//cytosol;GO:0005739//mitochondrion;GO:0005759//mitochondrial matrix
Q99501	GA2L1	K13209|1|4e-99|335|nni:104010583|RNA-binding protein EWS!K19827|3|1e-20|103|epa:110234983|microtuble-actin crosslinking factor 1!K10382|4|9e-20|101|tca:662585|dystonin	GO:0030308//negative regulation of cell growth;GO:0007026//negative regulation of microtubule depolymerization;GO:0045647//negative regulation of erythrocyte differentiation;GO:0001578//microtubule bundle formation;GO:0051726//regulation of cell cycle;GO:0007050//cell cycle arrest;GO:0010629//negative regulation of gene expression;GO:0009267//cellular response to starvation;GO:0097067//cellular r…	GO:0008093//cytoskeletal adaptor activity;GO:0008017//microtubule binding;GO:0046966//thyroid hormone receptor binding	GO:0005737//cytoplasm;GO:0005856//cytoskeleton
Q96GM5	SMRD1	K11650|1|0.0|1069|hai:109393267|SWI/SNF-related matrix-associated actin-dependent regulator of chromatin subfamily D	GO:0071398//cellular response to fatty acid;GO:0007399//nervous system development;GO:0006338//chromatin remodeling;GO:0048096//chromatin-mediated maintenance of transcription;GO:0006337//nucleosome disassembly;GO:0006357//regulation of transcription from RNA polymerase II promoter;GO:0016569//covalent chromatin modification	GO:0003713//transcription coactivator activity;GO:0032947//protein complex scaffold activity;GO:0005102//receptor binding;GO:0003682//chromatin binding	GO:0043231//intracellular membrane-bounded organelle;GO:0005654//nucleoplasm;GO:0071565//nBAF complex;GO:0016514//SWI/SNF complex;GO:0071564//npBAF complex
Q6DD88	ATLA3	K17339|1|0.0|1125|hsa:25923|atlastin [EC:3.6.5.-]	GO:0007030//Golgi organization;GO:0007029//endoplasmic reticulum organization;GO:0051260//protein homooligomerization;GO:1903373//positive regulation of endoplasmic reticulum tubular network organization	GO:0003924//GTPase activity;GO:0042802//identical protein binding;GO:0005525//GTP binding	GO:0005783//endoplasmic reticulum;GO:0016021//integral component of membrane;GO:0016020//membrane;GO:0098826//endoplasmic reticulum tubular network membrane;GO:0071782//endoplasmic reticulum tubular network
Q96GQ5	RUS1	#	#	#	GO:0016021//integral component of membrane;GO:0016020//membrane
Q9P2G4	MAP10	#	GO:0031122//cytoplasmic microtubule organization;GO:0032886//regulation of microtubule-based process;GO:0032467//positive regulation of cytokinesis;GO:0051256//mitotic spindle midzone assembly;GO:0051301//cell division	GO:0008017//microtubule binding	GO:1990023//mitotic spindle midzone;GO:0005813//centrosome;GO:0030496//midbody;GO:0097431//mitotic spindle pole;GO:0005881//cytoplasmic microtubule
O43847	NRDC	K01411|1|0.0|2396|hsa:4898|nardilysin [EC:3.4.24.61]	GO:0008283//cell proliferation;GO:0052548//regulation of endopeptidase activity;GO:0007528//neuromuscular junction development;GO:0006508//proteolysis;GO:0016477//cell migration;GO:0051044//positive regulation of membrane protein ectodomain proteolysis	GO:0046872//metal ion binding;GO:0004222//metalloendopeptidase activity;GO:0048408//epidermal growth factor binding	GO:0005829//cytosol;GO:0005739//mitochondrion;GO:0009986//cell surface
P47755	CAZA2	K10364|1|0.0|600|rro:104682632|capping protein (actin filament) muscle Z-line, alpha	GO:0007596//blood coagulation;GO:0006888//ER to Golgi vesicle-mediated transport;GO:0019886//antigen processing and presentation of exogenous peptide antigen via MHC class II;GO:0006461//protein complex assembly;GO:0051016//barbed-end actin filament capping;GO:0006928//movement of cell or subcellular component;GO:0045087//innate immune response	GO:0003779//actin binding	GO:0016020//membrane;GO:0015629//actin cytoskeleton;GO:0030863//cortical cytoskeleton;GO:0005829//cytosol;GO:0005576//extracellular region;GO:0005903//brush border;GO:0008290//F-actin capping protein complex;GO:0070062//extracellular exosome
Q8IZ07	AN13A	K21437|1|0.0|1228|pon:100453370|ankyrin repeat domain-containing protein 13	#	#	GO:0005737//cytoplasm;GO:0005770//late endosome;GO:0005886//plasma membrane
Q9UKX7	NUP50	K14295|1|0.0|954|hsa:10762|nuclear pore complex protein Nup50	GO:0016032//viral process;GO:0046907//intracellular transport;GO:0019083//viral transcription;GO:0006606//protein import into nucleus;GO:0075733//intracellular transport of virus;GO:0006409//tRNA export from nucleus;GO:0060964//regulation of gene silencing by miRNA;GO:0006110//regulation of glycolytic process;GO:1900034//regulation of cellular response to heat;GO:0007077//mitotic nuclear envelope…	GO:0008536//Ran GTPase binding	GO:0031965//nuclear membrane;GO:0005643//nuclear pore;GO:0043657//host cell;GO:0005654//nucleoplasm;GO:0043231//intracellular membrane-bounded organelle
O15525	MAFG	K09037|1|2e-113|323|sbq:101032856|transcription factor MAFF/G/K	GO:0042127//regulation of cell proliferation;GO:0030534//adult behavior;GO:0001701//in utero embryonic development;GO:0045604//regulation of epidermal cell differentiation;GO:0007596//blood coagulation;GO:0010628//positive regulation of gene expression;GO:0006351//transcription, DNA-templated;GO:0045944//positive regulation of transcription from RNA polymerase II promoter;GO:0030641//regulation o…	GO:0003700//DNA binding transcription factor activity;GO:0001077//transcriptional activator activity, RNA polymerase II proximal promoter sequence-specific DNA binding;GO:0003677//DNA binding;GO:0000978//RNA polymerase II proximal promoter sequence-specific DNA binding;GO:0046982//protein heterodimerization activity	GO:0005634//nucleus;GO:0005654//nucleoplasm
Q5T9L3	WLS	#	GO:0016055//Wnt signaling pathway;GO:0090263//positive regulation of canonical Wnt signaling pathway;GO:0031017//exocrine pancreas development;GO:0030177//positive regulation of Wnt signaling pathway;GO:0001707//mesoderm formation;GO:0009948//anterior/posterior axis specification;GO:0061357//positive regulation of Wnt protein secretion;GO:0061355//Wnt protein secretion;GO:0043123//positive regula…	GO:0031852//mu-type opioid receptor binding;GO:0004871//signal transducer activity;GO:0017147//Wnt-protein binding	GO:0005783//endoplasmic reticulum;GO:0005789//endoplasmic reticulum membrane;GO:0032590//dendrite membrane;GO:0030666//endocytic vesicle membrane;GO:0031410//cytoplasmic vesicle;GO:0016021//integral component of membrane;GO:0031901//early endosome membrane;GO:0005794//Golgi apparatus;GO:0032839//dendrite cytoplasm;GO:0030659//cytoplasmic vesicle membrane;GO:0005886//plasma membrane;GO:0070062//ex…
P04843	RPN1	K12666|1|0.0|1247|hsa:6184|oligosaccharyltransferase complex subunit alpha (ribophorin I)	GO:0006486//protein glycosylation;GO:0018279//protein N-linked glycosylation via asparagine;GO:0006464//cellular protein modification process	GO:0003723//RNA binding;GO:0004579//dolichyl-diphosphooligosaccharide-protein glycotransferase activity	GO:0042470//melanosome;GO:0005791//rough endoplasmic reticulum;GO:0005783//endoplasmic reticulum;GO:0005829//cytosol;GO:0016020//membrane;GO:0005789//endoplasmic reticulum membrane;GO:0031012//extracellular matrix;GO:0008250//oligosaccharyltransferase complex;GO:0016021//integral component of membrane
O14503	BHE40	K03729|1|0.0|844|ggo:101151761|class B basic helix-loop-helix protein 2	GO:0032922//circadian regulation of gene expression;GO:0000122//negative regulation of transcription from RNA polymerase II promoter;GO:0048511//rhythmic process;GO:0045892//negative regulation of transcription, DNA-templated;GO:0043433//negative regulation of DNA binding transcription factor activity;GO:0006355//regulation of transcription, DNA-templated;GO:0006351//transcription, DNA-templated;…	GO:0003677//DNA binding;GO:0043425//bHLH transcription factor binding;GO:0070888//E-box binding;GO:0043426//MRF binding;GO:0001078//transcriptional repressor activity, RNA polymerase II proximal promoter sequence-specific DNA binding;GO:0001191//transcriptional repressor activity, RNA polymerase II transcription factor binding;GO:0003714//transcription corepressor activity;GO:0000981//RNA polymer…	GO:0005737//cytoplasm;GO:0016604//nuclear body;GO:0005634//nucleus
P00387	NB5R3	K00326|1|0.0|621|hsa:1727|cytochrome-b5 reductase [EC:1.6.2.2]	GO:0006805//xenobiotic metabolic process;GO:0019852//L-ascorbic acid metabolic process;GO:0008015//blood circulation;GO:0043312//neutrophil degranulation;GO:0006695//cholesterol biosynthetic process	GO:0051287//NAD binding;GO:0071949//FAD binding;GO:0016491//oxidoreductase activity;GO:0050660//flavin adenine dinucleotide binding;GO:0004128//cytochrome-b5 reductase activity, acting on NAD(P)H;GO:0016208//AMP binding;GO:0043531//ADP binding	GO:0016020//membrane;GO:0005783//endoplasmic reticulum;GO:0005789//endoplasmic reticulum membrane;GO:0035578//azurophil granule lumen;GO:0005737//cytoplasm;GO:0070062//extracellular exosome;GO:0016021//integral component of membrane;GO:0005811//lipid droplet;GO:0005739//mitochondrion;GO:0005833//hemoglobin complex;GO:0005576//extracellular region;GO:0005743//mitochondrial inner membrane;GO:000574…
Q02252	MMSA	K00140|1|0.0|1112|hsa:4329|malonate-semialdehyde dehydrogenase (acetylating) / methylmalonate-semialdehyde dehydrogenase [EC:1.2.1.18 1.2.1.27]	GO:0006573//valine metabolic process;GO:0019859//thymine metabolic process;GO:0006210//thymine catabolic process;GO:0050873//brown fat cell differentiation;GO:0006574//valine catabolic process;GO:0009083//branched-chain amino acid catabolic process	GO:0004491//methylmalonate-semialdehyde dehydrogenase (acylating) activity;GO:0000062//fatty-acyl-CoA binding;GO:0003723//RNA binding;GO:0018478//malonate-semialdehyde dehydrogenase (acetylating) activity	GO:0070062//extracellular exosome;GO:0005739//mitochondrion;GO:0005654//nucleoplasm;GO:0005759//mitochondrial matrix
P50502	F10A1	K09560|1|0.0|755|pps:100978466|suppressor of tumorigenicity protein 13	GO:0006457//protein folding;GO:0051260//protein homooligomerization;GO:0061084//negative regulation of protein refolding	GO:0030674//protein binding, bridging;GO:0030544//Hsp70 protein binding;GO:0051087//chaperone binding;GO:0051082//unfolded protein binding;GO:0032564//dATP binding;GO:0019904//protein domain specific binding;GO:0032403//protein complex binding;GO:0046983//protein dimerization activity;GO:0042802//identical protein binding	GO:0005737//cytoplasm;GO:0043234//protein complex;GO:0070062//extracellular exosome;GO:0005829//cytosol
Q6UWS5	PT117	K18188|1|4e-50|157|nle:100581935|protein PET117	GO:0033617//mitochondrial respiratory chain complex IV assembly	#	GO:0005739//mitochondrion
P42684	ABL2	K08887|1|0.0|2446|hsa:27|abelson tyrosine-protein kinase 2 [EC:2.7.10.2]	GO:2000249//regulation of actin cytoskeleton reorganization;GO:0030155//regulation of cell adhesion;GO:0030154//cell differentiation;GO:0018108//peptidyl-tyrosine phosphorylation;GO:0007165//signal transduction;GO:0007169//transmembrane receptor protein tyrosine kinase signaling pathway;GO:0010863//positive regulation of phospholipase C activity;GO:0038083//peptidyl-tyrosine autophosphorylation;G…	GO:0000287//magnesium ion binding;GO:0004715//non-membrane spanning protein tyrosine kinase activity;GO:0051015//actin filament binding;GO:0004713//protein tyrosine kinase activity;GO:0004672//protein kinase activity;GO:0005524//ATP binding;GO:0030145//manganese ion binding;GO:0001784//phosphotyrosine residue binding;GO:0005102//receptor binding;GO:0003785//actin monomer binding	GO:0015629//actin cytoskeleton;GO:0031234//extrinsic component of cytoplasmic side of plasma membrane;GO:0005829//cytosol;GO:0005623//cell
Q96CB9	NSUN4	K21970|1|0.0|800|hsa:387338|5-methylcytosine rRNA methyltransferase NSUN4 [EC:2.1.1.-]	GO:0070131//positive regulation of mitochondrial translation;GO:0042256//mature ribosome assembly;GO:0031167//rRNA methylation	GO:0070181//small ribosomal subunit rRNA binding;GO:0003723//RNA binding;GO:0008168//methyltransferase activity;GO:0009383//rRNA (cytosine-C5-)-methyltransferase activity	GO:0005762//mitochondrial large ribosomal subunit;GO:0005759//mitochondrial matrix
Q04724	TLE1	K04497|1|0.0|1200|dre:30206|groucho	GO:0009887//animal organ morphogenesis;GO:0030178//negative regulation of Wnt signaling pathway;GO:0016055//Wnt signaling pathway;GO:2000811//negative regulation of anoikis;GO:1904837//beta-catenin-TCF complex assembly;GO:0007275//multicellular organism development;GO:0006355//regulation of transcription, DNA-templated;GO:0010628//positive regulation of gene expression;GO:0045892//negative regula…	GO:0008134//transcription factor binding;GO:0001106//RNA polymerase II transcription corepressor activity;GO:0042802//identical protein binding	GO:0005829//cytosol;GO:0005654//nucleoplasm;GO:0005634//nucleus
P21964	COMT	K00545|1|0.0|553|hsa:1312|catechol O-methyltransferase [EC:2.1.1.6]	GO:0042135//neurotransmitter catabolic process;GO:0007614//short-term memory;GO:0007612//learning;GO:0008210//estrogen metabolic process;GO:0032496//response to lipopolysaccharide;GO:0042420//dopamine catabolic process;GO:0048265//response to pain;GO:0051930//regulation of sensory perception of pain;GO:0014070//response to organic cyclic compound;GO:0048609//multicellular organismal reproductive …	GO:0000287//magnesium ion binding;GO:0008168//methyltransferase activity;GO:0102084//L-dopa O-methyltransferase activity;GO:0016206//catechol O-methyltransferase activity;GO:0008171//O-methyltransferase activity;GO:0102938//orcinol O-methyltransferase activity	GO:0030424//axon;GO:0070062//extracellular exosome;GO:0016021//integral component of membrane;GO:0016020//membrane;GO:0005739//mitochondrion;GO:0044297//cell body;GO:0045211//postsynaptic membrane;GO:0005886//plasma membrane;GO:0043197//dendritic spine;GO:0005829//cytosol
Q9H7Z7	PGES2	K05309|1|0.0|775|ptr:464763|microsomal prostaglandin-E synthase 2 [EC:5.3.99.3]	GO:0046903//secretion;GO:0043312//neutrophil degranulation;GO:0045893//positive regulation of transcription, DNA-templated;GO:0045454//cell redox homeostasis;GO:0019371//cyclooxygenase pathway	GO:0050220//prostaglandin-E synthase activity;GO:0020037//heme binding;GO:0043295//glutathione binding;GO:0016829//lyase activity;GO:0003677//DNA binding;GO:0015035//protein disulfide oxidoreductase activity;GO:0009055//electron transfer activity	GO:0016021//integral component of membrane;GO:0048471//perinuclear region of cytoplasm;GO:0005634//nucleus;GO:0005739//mitochondrion;GO:0000139//Golgi membrane;GO:0035578//azurophil granule lumen;GO:0005576//extracellular region;GO:0005623//cell;GO:0005829//cytosol
Q3KQV9	UAP1L	K00972|1|0.0|1032|hsa:91373|UDP-N-acetylglucosamine/UDP-N-acetylgalactosamine diphosphorylase [EC:2.7.7.23 2.7.7.83]	GO:0006048//UDP-N-acetylglucosamine biosynthetic process;GO:0008152//metabolic process	GO:0003977//UDP-N-acetylglucosamine diphosphorylase activity;GO:0070569//uridylyltransferase activity	GO:0005829//cytosol
Q8NDH2	CC168	#	#	#	#
Q96P16	RPR1A	K15559|1|0.0|563|acs:100553849|regulator of Ty1 transposition protein 103!K14695|3|3e-160|468|srx:107754284|solute carrier family 30 (zinc transporter), member 8	GO:0070940//dephosphorylation of RNA polymerase II C-terminal domain;GO:0042795//snRNA transcription from RNA polymerase II promoter	GO:0016301//kinase activity;GO:0042802//identical protein binding	GO:0005654//nucleoplasm;GO:0016591//DNA-directed RNA polymerase II, holoenzyme
Q15011	HERP1	K14027|1|0.0|805|hsa:9709|homocysteine-responsive endoplasmic reticulum-resident ubiquitin-like domain member 1 protein	GO:0032092//positive regulation of protein binding;GO:0006986//response to unfolded protein;GO:0030968//endoplasmic reticulum unfolded protein response;GO:0043154//negative regulation of cysteine-type endopeptidase activity involved in apoptotic process;GO:0030970//retrograde protein transport, ER to cytosol;GO:0036499//PERK-mediated unfolded protein response;GO:0006511//ubiquitin-dependent prote…	GO:0044325//ion channel binding	GO:1990037//Lewy body core;GO:0005783//endoplasmic reticulum;GO:0016020//membrane;GO:0005789//endoplasmic reticulum membrane;GO:0034704//calcium channel complex
Q9UNP9	PPIE	K09564|1|0.0|625|ggo:101148719|peptidyl-prolyl isomerase E (cyclophilin E) [EC:5.2.1.8]	GO:0006457//protein folding;GO:0006283//transcription-coupled nucleotide-excision repair;GO:0045070//positive regulation of viral genome replication;GO:0043312//neutrophil degranulation;GO:0000398//mRNA splicing, via spliceosome;GO:0006355//regulation of transcription, DNA-templated	GO:0003723//RNA binding;GO:0003755//peptidyl-prolyl cis-trans isomerase activity;GO:0016018//cyclosporin A binding	GO:0016607//nuclear speck;GO:1904813//ficolin-1-rich granule lumen;GO:0005634//nucleus;GO:0005654//nucleoplasm;GO:0005576//extracellular region;GO:0034774//secretory granule lumen;GO:0071013//catalytic step 2 spliceosome;GO:0005829//cytosol
P13284	GILT	K08059|1|0.0|513|hsa:10437|interferon, gamma-inducible protein 30	GO:0019886//antigen processing and presentation of exogenous peptide antigen via MHC class II;GO:0060333//interferon-gamma-mediated signaling pathway;GO:0042590//antigen processing and presentation of exogenous peptide antigen via MHC class I	GO:0016667//oxidoreductase activity, acting on a sulfur group of donors	GO:0043202//lysosomal lumen;GO:0043231//intracellular membrane-bounded organelle;GO:0005829//cytosol;GO:0005764//lysosome;GO:0005576//extracellular region;GO:0030054//cell junction
Q9UKN8	TF3C4	K11310|1|0.0|1716|pps:100975244|general transcription factor 3C polypeptide 4 [EC:2.3.1.48]	GO:0042797//tRNA transcription from RNA polymerase III promoter;GO:0006351//transcription, DNA-templated;GO:0006384//transcription initiation from RNA polymerase III promoter;GO:0006383//transcription from RNA polymerase III promoter;GO:0042791//5S class rRNA transcription from RNA polymerase III type 1 promoter	GO:0004402//histone acetyltransferase activity;GO:0003677//DNA binding;GO:0008047//enzyme activator activity	GO:0000127//transcription factor TFIIIC complex;GO:0005634//nucleus;GO:0005739//mitochondrion;GO:0005654//nucleoplasm
Q7Z4Q2	HEAT3	#	GO:0042273//ribosomal large subunit biogenesis;GO:0006606//protein import into nucleus	GO:0051082//unfolded protein binding	GO:0005622//intracellular
Q9Y320	TMX2	K20030|1|7e-36|140|acyg:106033835|palmitoyltransferase ZDHHC5/8 [EC:2.3.1.225]!K03671|3|6e-08|56.2|cbr:CBG12973|thioredoxin 1	GO:0045454//cell redox homeostasis	#	GO:0016021//integral component of membrane;GO:0005623//cell
Q9C040	TRIM2	K11997|1|0.0|1543|hsa:23321|tripartite motif-containing protein 2/3	GO:0043523//regulation of neuron apoptotic process	GO:0004842//ubiquitin-protein transferase activity;GO:0008270//zinc ion binding	GO:0005737//cytoplasm
O15254	ACOX3	K00232|1|0.0|1442|hsa:8310|acyl-CoA oxidase [EC:1.3.3.6]	GO:0033539//fatty acid beta-oxidation using acyl-CoA dehydrogenase;GO:0033540//fatty acid beta-oxidation using acyl-CoA oxidase	GO:0050660//flavin adenine dinucleotide binding;GO:0016402//pristanoyl-CoA oxidase activity;GO:0003995//acyl-CoA dehydrogenase activity;GO:0003997//acyl-CoA oxidase activity;GO:0005102//receptor binding;GO:0071949//FAD binding	GO:0005782//peroxisomal matrix;GO:0016020//membrane;GO:0005777//peroxisome;GO:0005739//mitochondrion
O75716	STK16	K08856|1|0.0|634|pon:100449938|serine/threonine kinase 16 [EC:2.7.11.1]	GO:0006468//protein phosphorylation;GO:0071560//cellular response to transforming growth factor beta stimulus;GO:0046777//protein autophosphorylation	GO:0004715//non-membrane spanning protein tyrosine kinase activity;GO:0004674//protein serine/threonine kinase activity;GO:0001077//transcriptional activator activity, RNA polymerase II proximal promoter sequence-specific DNA binding;GO:0004672//protein kinase activity;GO:0005524//ATP binding	GO:0005737//cytoplasm;GO:0005829//cytosol;GO:0016020//membrane;GO:0005798//Golgi-associated vesicle;GO:0048471//perinuclear region of cytoplasm
O60826	CCD22	#	GO:0006893//Golgi to plasma membrane transport;GO:0006878//cellular copper ion homeostasis;GO:0016567//protein ubiquitination;GO:2000060//positive regulation of protein ubiquitination involved in ubiquitin-dependent protein catabolic process;GO:0043124//negative regulation of I-kappaB kinase/NF-kappaB signaling;GO:0015031//protein transport;GO:0043123//positive regulation of I-kappaB kinase/NF-ka…	GO:0097602//cullin family protein binding	GO:0005829//cytosol;GO:0005623//cell;GO:0005654//nucleoplasm;GO:0005768//endosome
Q9NWX6	THG1	K10761|1|0.0|631|hsa:54974|tRNA(His) guanylyltransferase [EC:2.7.7.79]	GO:0008033//tRNA processing;GO:0051289//protein homotetramerization;GO:0006400//tRNA modification	GO:0016779//nucleotidyltransferase activity;GO:0000049//tRNA binding;GO:0000287//magnesium ion binding;GO:0042802//identical protein binding;GO:0008193//tRNA guanylyltransferase activity;GO:0005524//ATP binding;GO:0005525//GTP binding	GO:0005829//cytosol;GO:0005739//mitochondrion
O75570	RF1M	K02835|1|0.0|925|pps:100981581|peptide chain release factor 1	GO:0006449//regulation of translational termination	GO:0003747//translation release factor activity	GO:0005739//mitochondrion
Q16774	KGUA	K00942|1|5e-145|406|hsa:2987|guanylate kinase [EC:2.7.4.8]	GO:0019673//GDP-mannose metabolic process;GO:0046034//ATP metabolic process;GO:0046054//dGMP metabolic process;GO:0006163//purine nucleotide metabolic process;GO:0015949//nucleobase-containing small molecule interconversion;GO:0046060//dATP metabolic process;GO:0034436//glycoprotein transport;GO:0046711//GDP biosynthetic process;GO:0006185//dGDP biosynthetic process	GO:0004385//guanylate kinase activity;GO:0005524//ATP binding	GO:0005829//cytosol
O43143	DHX15	K12820|1|0.0|1664|ggo:101141726|pre-mRNA-splicing factor ATP-dependent RNA helicase DHX15/PRP43 [EC:3.6.4.13]	GO:0009636//response to toxic substance;GO:0000398//mRNA splicing, via spliceosome;GO:0043279//response to alkaloid;GO:0006397//mRNA processing;GO:0008380//RNA splicing	GO:0004004//ATP-dependent RNA helicase activity;GO:0004386//helicase activity;GO:0003724//RNA helicase activity;GO:0003725//double-stranded RNA binding;GO:0003676//nucleic acid binding;GO:0005524//ATP binding;GO:0003723//RNA binding	GO:0005737//cytoplasm;GO:0016607//nuclear speck;GO:0071008//U2-type post-mRNA release spliceosomal complex;GO:0005689//U12-type spliceosomal complex;GO:0005730//nucleolus;GO:0005634//nucleus;GO:0005654//nucleoplasm;GO:0005681//spliceosomal complex
Q9H4H8	FA83D	K16805|1|0.0|1209|hsa:81610|protein FAM83D	GO:1902480//protein localization to mitotic spindle;GO:0008283//cell proliferation;GO:0001837//epithelial to mesenchymal transition;GO:0042176//regulation of protein catabolic process;GO:1902808//positive regulation of cell cycle G1/S phase transition;GO:0051310//metaphase plate congression;GO:0032006//regulation of TOR signaling;GO:0016477//cell migration;GO:0070372//regulation of ERK1 and ERK2 …	GO:0019894//kinesin binding;GO:0008017//microtubule binding;GO:0019901//protein kinase binding	GO:0005737//cytoplasm;GO:0097431//mitotic spindle pole
Q6NSJ5	LRC8E	K22038|1|0.0|1623|hsa:80131|volume-regulated anion channel	GO:0007165//signal transduction;GO:0098656//anion transmembrane transport;GO:0055085//transmembrane transport	GO:0005225//volume-sensitive anion channel activity	GO:0005737//cytoplasm;GO:0005789//endoplasmic reticulum membrane;GO:0034702//ion channel complex;GO:0005887//integral component of plasma membrane;GO:0005886//plasma membrane
P13051	UNG	K03648|1|0.0|647|ptr:452217|uracil-DNA glycosylase [EC:3.2.2.27]	GO:0045830//positive regulation of isotype switching;GO:0006284//base-excision repair;GO:0006281//DNA repair;GO:0097510//base-excision repair, AP site formation via deaminated base removal;GO:0045008//depyrimidination;GO:0043066//negative regulation of apoptotic process;GO:0016032//viral process;GO:0016447//somatic recombination of immunoglobulin gene segments;GO:0016446//somatic hypermutation of…	GO:0043024//ribosomal small subunit binding;GO:0004844//uracil DNA N-glycosylase activity;GO:0003684//damaged DNA binding	GO:0005634//nucleus;GO:0005739//mitochondrion;GO:0005654//nucleoplasm
Q13099	IFT88	K16474|1|0.0|1729|hsa:8100|intraflagellar transport protein 88	GO:0060271//cilium assembly;GO:0035735//intraciliary transport involved in cilium assembly;GO:2000785//regulation of autophagosome assembly;GO:1902017//regulation of cilium assembly	#	GO:0030992//intraciliary transport particle B;GO:0036064//ciliary basal body;GO:0031514//motile cilium;GO:0005814//centriole;GO:0097542//ciliary tip;GO:0005929//cilium
Q96GG9	DCNL1	K17822|1|0.0|536|tmu:101343361|DCN1-like protein 1/2	GO:0051443//positive regulation of ubiquitin-protein transferase activity;GO:0043687//post-translational protein modification;GO:0045116//protein neddylation	GO:0031624//ubiquitin conjugating enzyme binding;GO:0097602//cullin family protein binding;GO:0032182//ubiquitin-like protein binding	GO:0005829//cytosol;GO:0000151//ubiquitin ligase complex;GO:0005634//nucleus
Q14692	BMS1	K14569|1|0.0|2652|hsa:9790|ribosome biogenesis protein BMS1	GO:0042254//ribosome biogenesis;GO:0042255//ribosome assembly;GO:0006364//rRNA processing;GO:0000462//maturation of SSU-rRNA from tricistronic rRNA transcript (SSU-rRNA, 5.8S rRNA, LSU-rRNA);GO:0000479//endonucleolytic cleavage of tricistronic rRNA transcript (SSU-rRNA, 5.8S rRNA, LSU-rRNA)	GO:0003924//GTPase activity;GO:0005524//ATP binding;GO:0003723//RNA binding;GO:0034511//U3 snoRNA binding;GO:0005525//GTP binding	GO:0005730//nucleolus;GO:0005634//nucleus;GO:0030686//90S preribosome;GO:0005654//nucleoplasm
P04003	C4BPA	K04002|1|0.0|1238|hsa:722|complement component 4 binding protein, alpha	GO:0030449//regulation of complement activation;GO:0045087//innate immune response;GO:0045732//positive regulation of protein catabolic process;GO:1903027//regulation of opsonization;GO:0006958//complement activation, classical pathway;GO:0045959//negative regulation of complement activation, classical pathway	GO:0003723//RNA binding	GO:0005615//extracellular space;GO:0072562//blood microparticle;GO:0005576//extracellular region;GO:0005886//plasma membrane;GO:0044216//other organism cell
O60437	PEPL	K10386|1|0.0|3507|hsa:5493|periplakin	GO:0070268//cornification;GO:0009612//response to mechanical stimulus	GO:0005200//structural constituent of cytoskeleton;GO:0045296//cadherin binding	GO:0005856//cytoskeleton;GO:0005634//nucleus;GO:0005739//mitochondrion;GO:0030057//desmosome;GO:0005829//cytosol;GO:0001533//cornified envelope;GO:0070062//extracellular exosome
P02788	TRFL	K17283|1|0.0|1469|hsa:4057|lactotransferrin [EC:3.4.21.-]	GO:0045087//innate immune response;GO:0019732//antifungal humoral response;GO:0019730//antimicrobial humoral response;GO:0019731//antibacterial humoral response;GO:0060349//bone morphogenesis;GO:0043312//neutrophil degranulation;GO:0001503//ossification;GO:0051673//membrane disruption in other organism;GO:0050829//defense response to Gram-negative bacterium;GO:0071902//positive regulation of prot…	GO:0004252//serine-type endopeptidase activity;GO:0003677//DNA binding;GO:0001530//lipopolysaccharide binding;GO:0005506//iron ion binding;GO:0004869//cysteine-type endopeptidase inhibitor activity;GO:0008201//heparin binding;GO:0043539//protein serine/threonine kinase activator activity	GO:1904724//tertiary granule lumen;GO:0005737//cytoplasm;GO:0005615//extracellular space;GO:0005634//nucleus;GO:0035580//specific granule lumen;GO:0009986//cell surface;GO:0030141//secretory granule;GO:0042581//specific granule;GO:0070062//extracellular exosome;GO:0043234//protein complex;GO:0044218//other organism cell membrane;GO:0097013//phagocytic vesicle lumen;GO:0005576//extracellular region
Q7Z460	CLAP1	K16578|1|0.0|3159|hsa:23332|CLIP-associating protein 1/2	GO:0031111//negative regulation of microtubule polymerization or depolymerization;GO:0045921//positive regulation of exocytosis;GO:1903690//negative regulation of wound healing, spreading of epidermal cells;GO:0031116//positive regulation of microtubule polymerization;GO:0034453//microtubule anchoring;GO:0000086//G2/M transition of mitotic cell cycle;GO:0010634//positive regulation of epithelial …	GO:0002162//dystroglycan binding;GO:0008017//microtubule binding;GO:0051010//microtubule plus-end binding;GO:0043515//kinetochore binding	GO:0030981//cortical microtubule cytoskeleton;GO:0031592//centrosomal corona;GO:0005876//spindle microtubule;GO:0070062//extracellular exosome;GO:0005813//centrosome;GO:0016020//membrane;GO:0035371//microtubule plus-end;GO:0005794//Golgi apparatus;GO:0005881//cytoplasmic microtubule;GO:0045180//basal cortex;GO:0005938//cell cortex;GO:0000776//kinetochore;GO:0000777//condensed chromosome kinetocho…
Q10713	MPPA	K01412|1|0.0|1088|hsa:23203|mitochondrial-processing peptidase subunit alpha [EC:3.4.24.64]	GO:0006851//mitochondrial calcium ion transmembrane transport;GO:0006627//protein processing involved in protein targeting to mitochondrion;GO:0006508//proteolysis	GO:0004222//metalloendopeptidase activity;GO:0008270//zinc ion binding;GO:0046872//metal ion binding	GO:0005615//extracellular space;GO:0005739//mitochondrion;GO:0005743//mitochondrial inner membrane;GO:0005759//mitochondrial matrix
P57088	TMM33	K20724|1|0.0|501|cjc:100407276|transmembrane protein 33	GO:1903899//positive regulation of PERK-mediated unfolded protein response;GO:0071786//endoplasmic reticulum tubular network organization;GO:1903896//positive regulation of IRE1-mediated unfolded protein response;GO:1903371//regulation of endoplasmic reticulum tubular network organization;GO:0051292//nuclear pore complex assembly;GO:0034613//cellular protein localization;GO:0034976//response to e…	GO:0017056//structural constituent of nuclear pore	GO:0042470//melanosome;GO:0005783//endoplasmic reticulum;GO:0005643//nuclear pore;GO:0070062//extracellular exosome;GO:0016021//integral component of membrane;GO:0005635//nuclear envelope;GO:0005789//endoplasmic reticulum membrane;GO:0030176//integral component of endoplasmic reticulum membrane
P62913	RL11	K02868|1|3e-130|367|pale:102883699|large subunit ribosomal protein L11e	GO:0034504//protein localization to nucleus;GO:0000184//nuclear-transcribed mRNA catabolic process, nonsense-mediated decay;GO:0019083//viral transcription;GO:0006614//SRP-dependent cotranslational protein targeting to membrane;GO:0050821//protein stabilization;GO:0010628//positive regulation of gene expression;GO:0000027//ribosomal large subunit assembly;GO:0032092//positive regulation of protei…	GO:0003735//structural constituent of ribosome;GO:0008097//5S rRNA binding;GO:0031625//ubiquitin protein ligase binding;GO:0019843//rRNA binding;GO:1990948//ubiquitin ligase inhibitor activity;GO:0003723//RNA binding;GO:0042975//peroxisome proliferator activated receptor binding	GO:0022626//cytosolic ribosome;GO:0022625//cytosolic large ribosomal subunit;GO:0031012//extracellular matrix;GO:0005737//cytoplasm;GO:0070062//extracellular exosome;GO:0005730//nucleolus;GO:0016020//membrane;GO:0005654//nucleoplasm;GO:0043234//protein complex;GO:0005840//ribosome;GO:0005829//cytosol
O00178	GTPB1	K02358|1|2e-17|92.0|mdo:100014864|elongation factor Tu	GO:0007165//signal transduction;GO:0061014//positive regulation of mRNA catabolic process;GO:0006955//immune response;GO:0046039//GTP metabolic process	GO:0003924//GTPase activity;GO:0003723//RNA binding;GO:0005525//GTP binding	GO:0005829//cytosol;GO:0016020//membrane;GO:0000177//cytoplasmic exosome (RNase complex)
Q13347	EIF3I	K03246|1|0.0|685|tmu:101358729|translation initiation factor 3 subunit I	GO:0006446//regulation of translational initiation;GO:0001731//formation of translation preinitiation complex;GO:0006413//translational initiation	GO:0003743//translation initiation factor activity	GO:0071541//eukaryotic translation initiation factor 3 complex, eIF3m;GO:0005852//eukaryotic translation initiation factor 3 complex;GO:0070062//extracellular exosome;GO:0016282//eukaryotic 43S preinitiation complex;GO:0033290//eukaryotic 48S preinitiation complex;GO:0005829//cytosol
Q9P291	ARMX1	#	#	#	GO:0016021//integral component of membrane;GO:0005741//mitochondrial outer membrane
Q9NRX1	PNO1	K11884|1|0.0|515|hsa:56902|RNA-binding protein PNO1	GO:0006364//rRNA processing	GO:0003723//RNA binding	GO:0005730//nucleolus;GO:0005634//nucleus;GO:0005654//nucleoplasm;GO:0005829//cytosol
O95985	TOP3B	K03165|1|0.0|1809|ggo:101141903|DNA topoisomerase III [EC:5.99.1.2]	GO:0006265//DNA topological change;GO:0007059//chromosome segregation	GO:0003917//DNA topoisomerase type I activity;GO:0003916//DNA topoisomerase activity;GO:0003723//RNA binding;GO:0003677//DNA binding	GO:0005634//nucleus;GO:0000793//condensed chromosome
P46734	MP2K3	K04432|1|0.0|725|rbb:108521513|mitogen-activated protein kinase kinase 3 [EC:2.7.12.2]	GO:0000187//activation of MAPK activity;GO:0032147//activation of protein kinase activity;GO:0042035//regulation of cytokine biosynthetic process;GO:0007165//signal transduction;GO:0042981//regulation of apoptotic process;GO:0023014//signal transduction by protein phosphorylation;GO:0007346//regulation of mitotic cell cycle;GO:0035897//proteolysis in other organism;GO:0060048//cardiac muscle cont…	GO:0004674//protein serine/threonine kinase activity;GO:0004713//protein tyrosine kinase activity;GO:0005524//ATP binding;GO:0019901//protein kinase binding;GO:0004708//MAP kinase kinase activity	GO:0005737//cytoplasm;GO:0016020//membrane;GO:0005654//nucleoplasm;GO:0005829//cytosol;GO:0005622//intracellular
O00625	PIR	K06911|1|0.0|600|hsa:8544|uncharacterized protein	GO:0007586//digestion;GO:0030224//monocyte differentiation;GO:0030099//myeloid cell differentiation;GO:0006355//regulation of transcription, DNA-templated;GO:0006366//transcription from RNA polymerase II promoter	GO:0003712//transcription cofactor activity;GO:0046872//metal ion binding;GO:0008127//quercetin 2,3-dioxygenase activity	GO:0005737//cytoplasm;GO:0005634//nucleus;GO:0005654//nucleoplasm;GO:0005829//cytosol
O75884	RBBP9	K07002|1|8e-140|392|pps:100973251|uncharacterized protein	GO:0042127//regulation of cell proliferation;GO:0009312//oligosaccharide biosynthetic process	GO:0016787//hydrolase activity	GO:0005737//cytoplasm;GO:0070062//extracellular exosome;GO:0005654//nucleoplasm
Q676U5	A16L1	K17890|1|0.0|1254|hsa:55054|autophagy-related protein 16-1	GO:0039689//negative stranded viral RNA replication;GO:0061739//protein lipidation involved in autophagosome assembly;GO:0051260//protein homooligomerization;GO:0006914//autophagy;GO:0016236//macroautophagy;GO:0034497//protein localization to phagophore assembly site;GO:0098792//xenophagy;GO:0015031//protein transport;GO:0000045//autophagosome assembly	GO:0019787//ubiquitin-like protein transferase activity;GO:0051020//GTPase binding;GO:0042802//identical protein binding	GO:0000421//autophagosome membrane;GO:0005776//autophagosome;GO:0005930//axoneme;GO:0034045//phagophore assembly site membrane;GO:0005829//cytosol
Q9UJ70	NAGK	K00884|1|0.0|707|hsa:55577|N-acetylglucosamine kinase [EC:2.7.1.59]	GO:0006048//UDP-N-acetylglucosamine biosynthetic process;GO:0006044//N-acetylglucosamine metabolic process;GO:0006051//N-acetylmannosamine metabolic process;GO:0019262//N-acetylneuraminate catabolic process	GO:0045127//N-acetylglucosamine kinase activity;GO:0005524//ATP binding	GO:0070062//extracellular exosome;GO:0005829//cytosol
O60658	PDE8A	K18437|1|0.0|1736|hsa:5151|high affinity cAMP-specific and IBMX-insensitive 3',5'-cyclic phosphodiesterase 8 [EC:3.1.4.53]	GO:1903206//negative regulation of hydrogen peroxide-induced cell death;GO:0009187//cyclic nucleotide metabolic process;GO:0070374//positive regulation of ERK1 and ERK2 cascade;GO:0006355//regulation of transcription, DNA-templated;GO:0071364//cellular response to epidermal growth factor stimulus;GO:0007165//signal transduction;GO:0006198//cAMP catabolic process;GO:0060548//negative regulation of…	GO:0019900//kinase binding;GO:0004114//3',5'-cyclic-nucleotide phosphodiesterase activity;GO:0004115//3',5'-cyclic-AMP phosphodiesterase activity;GO:0046872//metal ion binding	GO:0070062//extracellular exosome;GO:0005829//cytosol
Q99622	C10	#	GO:0014819//regulation of skeletal muscle contraction;GO:0048593//camera-type eye morphogenesis;GO:0050890//cognition;GO:0036343//psychomotor behavior;GO:0009791//post-embryonic development;GO:0021540//corpus callosum morphogenesis;GO:0021678//third ventricle development	#	GO:0005737//cytoplasm
O95163	ELP1	K11373|1|0.0|2774|hsa:8518|elongator complex protein 1	GO:0006468//protein phosphorylation;GO:0006461//protein complex assembly;GO:0030335//positive regulation of cell migration;GO:0006355//regulation of transcription, DNA-templated;GO:0006357//regulation of transcription from RNA polymerase II promoter;GO:0006351//transcription, DNA-templated;GO:0006955//immune response;GO:0006368//transcription elongation from RNA polymerase II promoter;GO:0002098/…	GO:0016301//kinase activity;GO:0004871//signal transducer activity;GO:0008607//phosphorylase kinase regulator activity	GO:0005737//cytoplasm;GO:0008023//transcription elongation factor complex;GO:0000123//histone acetyltransferase complex;GO:0005730//nucleolus;GO:0005634//nucleus;GO:0033588//Elongator holoenzyme complex;GO:0005829//cytosol
Q11206	SIA4C	K03494|1|0.0|692|hsa:6484|beta-galactoside alpha-2,3-sialyltransferase (sialyltransferase 4C) [EC:2.4.99.4]	GO:0016266//O-glycan processing;GO:0050890//cognition;GO:0006486//protein glycosylation;GO:0018279//protein N-linked glycosylation via asparagine;GO:0009311//oligosaccharide metabolic process;GO:0009247//glycolipid biosynthetic process;GO:0097503//sialylation;GO:0018146//keratan sulfate biosynthetic process;GO:0030259//lipid glycosylation;GO:1990743//protein sialylation;GO:0009312//oligosaccharid…	GO:0003836//beta-galactoside (CMP) alpha-2,3-sialyltransferase activity;GO:0047288//monosialoganglioside sialyltransferase activity;GO:0008373//sialyltransferase activity	GO:0005794//Golgi apparatus;GO:0016021//integral component of membrane;GO:0016020//membrane;GO:0070062//extracellular exosome;GO:0000139//Golgi membrane;GO:0032580//Golgi cisterna membrane
Q9H0L4	CSTFT	K14407|1|0.0|1203|hsa:23283|cleavage stimulation factor subunit 2	GO:0031124//mRNA 3'-end processing;GO:0000398//mRNA splicing, via spliceosome;GO:0006369//termination of RNA polymerase II transcription;GO:0098789//pre-mRNA cleavage required for polyadenylation	GO:0003723//RNA binding;GO:0003729//mRNA binding	GO:0005847//mRNA cleavage and polyadenylation specificity factor complex;GO:0005622//intracellular;GO:0005654//nucleoplasm
Q86U86	PB1	K11757|1|0.0|3500|rro:104663698|protein polybromo-1	GO:0008285//negative regulation of cell proliferation;GO:0000278//mitotic cell cycle;GO:0006338//chromatin remodeling;GO:0006355//regulation of transcription, DNA-templated;GO:0006351//transcription, DNA-templated;GO:0016569//covalent chromatin modification	GO:0003677//DNA binding;GO:0003682//chromatin binding	GO:0005654//nucleoplasm;GO:0000228//nuclear chromosome
Q7Z2H8	S36A1	K14209|1|0.0|966|hsa:206358|solute carrier family 36 (proton-coupled amino acid transporter)	GO:0006865//amino acid transport;GO:0006811//ion transport;GO:0015816//glycine transport	GO:0015193//L-proline transmembrane transporter activity;GO:0005280//hydrogen:amino acid symporter activity;GO:0015171//amino acid transmembrane transporter activity;GO:0015180//L-alanine transmembrane transporter activity;GO:0015187//glycine transmembrane transporter activity;GO:0015078//hydrogen ion transmembrane transporter activity	GO:0016021//integral component of membrane;GO:0005783//endoplasmic reticulum;GO:0005774//vacuolar membrane;GO:0005765//lysosomal membrane;GO:0005886//plasma membrane
Q9Y6D6	BIG1	K18442|1|0.0|3859|hsa:10565|brefeldin A-inhibited guanine nucleotide-exchange protein	GO:0030837//negative regulation of actin filament polymerization;GO:0090303//positive regulation of wound healing;GO:0031175//neuron projection development;GO:0051897//positive regulation of protein kinase B signaling;GO:0090284//positive regulation of protein glycosylation in Golgi;GO:2000114//regulation of establishment of cell polarity;GO:0006887//exocytosis;GO:0010256//endomembrane system org…	GO:0005085//guanyl-nucleotide exchange factor activity;GO:0017022//myosin binding;GO:0005086//ARF guanyl-nucleotide exchange factor activity;GO:0034237//protein kinase A regulatory subunit binding	GO:0005730//nucleolus;GO:0005654//nucleoplasm;GO:0016363//nuclear matrix;GO:0005794//Golgi apparatus;GO:0048471//perinuclear region of cytoplasm;GO:0030532//small nuclear ribonucleoprotein complex;GO:0005829//cytosol;GO:0005802//trans-Golgi network;GO:0000139//Golgi membrane
Q9UBF6	RBX2	K10611|1|3e-78|230|rbb:108522431|RING-box protein 2 [EC:2.3.2.32]	GO:0045116//protein neddylation;GO:0031146//SCF-dependent proteasomal ubiquitin-dependent protein catabolic process;GO:0051775//response to redox state;GO:0042787//protein ubiquitination involved in ubiquitin-dependent protein catabolic process;GO:0043687//post-translational protein modification	GO:0061630//ubiquitin protein ligase activity;GO:0019788//NEDD8 transferase activity;GO:0097602//cullin family protein binding;GO:0008270//zinc ion binding;GO:0005507//copper ion binding	GO:0005737//cytoplasm;GO:0031463//Cul3-RING ubiquitin ligase complex;GO:0080008//Cul4-RING E3 ubiquitin ligase complex;GO:0005634//nucleus;GO:0043224//nuclear SCF ubiquitin ligase complex;GO:0005654//nucleoplasm;GO:0031462//Cul2-RING ubiquitin ligase complex;GO:0005829//cytosol;GO:0031466//Cul5-RING ubiquitin ligase complex;GO:0031467//Cul7-RING ubiquitin ligase complex
Q8N653	LZTR1	K22747|1|0.0|1536|bacu:103020028|apoptosis-inducing factor 3	GO:0009653//anatomical structure morphogenesis	GO:0003700//DNA binding transcription factor activity	GO:0005794//Golgi apparatus
Q9BVQ7	SPA5L	K14575|1|6e-153|472|pmur:107283542|AAA family ATPase	#	GO:0005524//ATP binding	GO:0005737//cytoplasm
Q9H813	TM206	#	#	#	GO:0009986//cell surface;GO:0016021//integral component of membrane
Q96GU1	PAGE5	#	#	#	#
P54646	AAPK2	K07198|1|0.0|1153|mcc:717703|5'-AMP-activated protein kinase, catalytic alpha subunit [EC:2.7.11.11]	GO:0006633//fatty acid biosynthetic process;GO:0016239//positive regulation of macroautophagy;GO:0042752//regulation of circadian rhythm;GO:0071380//cellular response to prostaglandin E stimulus;GO:0016236//macroautophagy;GO:0042593//glucose homeostasis;GO:0035690//cellular response to drug;GO:0007165//signal transduction;GO:0035556//intracellular signal transduction;GO:0048511//rhythmic process;…	GO:0047322//[hydroxymethylglutaryl-CoA reductase (NADPH)] kinase activity;GO:0004674//protein serine/threonine kinase activity;GO:0004712//protein serine/threonine/tyrosine kinase activity;GO:0004672//protein kinase activity;GO:0046872//metal ion binding;GO:0004679//AMP-activated protein kinase activity;GO:0005524//ATP binding;GO:0035174//histone serine kinase activity;GO:0050405//[acetyl-CoA car…	GO:0016607//nuclear speck;GO:0005737//cytoplasm;GO:0005634//nucleus;GO:0005654//nucleoplasm;GO:0005794//Golgi apparatus;GO:0031588//nucleotide-activated protein kinase complex;GO:0005829//cytosol
Q9UPQ3	AGAP1	K12491|1|0.0|1778|hsa:116987|Arf-GAP with GTPase, ANK repeat and PH domain-containing protein 1/3	GO:0015031//protein transport	GO:0003924//GTPase activity;GO:0005543//phospholipid binding;GO:0005096//GTPase activator activity;GO:0046872//metal ion binding;GO:0005525//GTP binding	GO:0005737//cytoplasm
Q14573	ITPR3	K04960|1|0.0|5566|hsa:3710|inositol 1,4,5-triphosphate receptor type 3	GO:1903779//regulation of cardiac conduction;GO:0050916//sensory perception of sweet taste;GO:0007613//memory;GO:0051260//protein homooligomerization;GO:0007186//G-protein coupled receptor signaling pathway;GO:0060402//calcium ion transport into cytosol;GO:0051291//protein heterooligomerization;GO:0050796//regulation of insulin secretion;GO:0051592//response to calcium ion;GO:0050913//sensory per…	GO:0005262//calcium channel activity;GO:0005220//inositol 1,4,5-trisphosphate-sensitive calcium-release channel activity;GO:0000822//inositol hexakisphosphate binding;GO:0015278//calcium-release channel activity;GO:0005509//calcium ion binding;GO:0043533//inositol 1,3,4,5 tetrakisphosphate binding;GO:0035091//phosphatidylinositol binding;GO:0070679//inositol 1,4,5 trisphosphate binding	GO:0005783//endoplasmic reticulum;GO:0005789//endoplasmic reticulum membrane;GO:0005903//brush border;GO:0005737//cytoplasm;GO:0005730//nucleolus;GO:0043209//myelin sheath;GO:0016021//integral component of membrane;GO:0016020//membrane;GO:0005654//nucleoplasm;GO:0031095//platelet dense tubular network membrane;GO:0045177//apical part of cell;GO:0005887//integral component of plasma membrane;GO:00…
Q96LL9	DJC30	K19374|1|2e-165|460|hsa:84277|DnaJ homolog subfamily C member 30	#	#	GO:0005829//cytosol;GO:0016021//integral component of membrane;GO:0005739//mitochondrion
Q9NRG7	D39U1	K07071|1|0.0|590|hsa:56948|uncharacterized protein	#	GO:0050662//coenzyme binding;GO:0003824//catalytic activity;GO:0016491//oxidoreductase activity	GO:0005634//nucleus
P16260	GDC	K15084|1|0.0|681|hsa:8034|solute carrier family 25 (mitochondrial carrier protein), member 16	GO:0006810//transport;GO:0009108//coenzyme biosynthetic process;GO:0006839//mitochondrial transport;GO:0055085//transmembrane transport	GO:0015297//antiporter activity;GO:0015291//secondary active transmembrane transporter activity;GO:0022857//transmembrane transporter activity	GO:0016021//integral component of membrane;GO:0005739//mitochondrion;GO:0005743//mitochondrial inner membrane
Q13873	BMPR2	K04671|1|0.0|2167|hsa:659|bone morphogenetic protein receptor type-2 [EC:2.7.11.30]	GO:0045906//negative regulation of vasoconstriction;GO:0009267//cellular response to starvation;GO:0030308//negative regulation of cell growth;GO:0060173//limb development;GO:0014916//regulation of lung blood pressure;GO:0030501//positive regulation of bone mineralization;GO:0010862//positive regulation of pathway-restricted SMAD protein phosphorylation;GO:0001707//mesoderm formation;GO:0001938//…	GO:0036122//BMP binding;GO:0004675//transmembrane receptor protein serine/threonine kinase activity;GO:0098821//BMP receptor activity;GO:0016362//activin receptor activity, type II;GO:0005524//ATP binding;GO:0004702//signal transducer, downstream of receptor, with serine/threonine kinase activity	GO:0005901//caveola;GO:0005654//nucleoplasm;GO:0016324//apical plasma membrane;GO:0009986//cell surface;GO:0009925//basal plasma membrane;GO:0005913//cell-cell adherens junction;GO:0005887//integral component of plasma membrane;GO:0005615//extracellular space;GO:0014069//postsynaptic density
Q9Y5R4	HEMK1	K02493|1|0.0|676|hsa:51409|release factor glutamine methyltransferase [EC:2.1.1.297]	GO:0006306//DNA methylation	GO:0008757//S-adenosylmethionine-dependent methyltransferase activity;GO:0008170//N-methyltransferase activity;GO:0008276//protein methyltransferase activity;GO:0003677//DNA binding	GO:0005739//mitochondrion
P52907	CAZA1	K10364|1|0.0|602|pps:100986173|capping protein (actin filament) muscle Z-line, alpha	GO:0007596//blood coagulation;GO:0006888//ER to Golgi vesicle-mediated transport;GO:0019886//antigen processing and presentation of exogenous peptide antigen via MHC class II;GO:0006461//protein complex assembly;GO:0051016//barbed-end actin filament capping;GO:0006928//movement of cell or subcellular component;GO:0035722//interleukin-12-mediated signaling pathway;GO:0045087//innate immune respons…	GO:0045296//cadherin binding;GO:0003779//actin binding	GO:0005856//cytoskeleton;GO:0015629//actin cytoskeleton;GO:0005829//cytosol;GO:0005576//extracellular region;GO:0071203//WASH complex;GO:0008290//F-actin capping protein complex;GO:0070062//extracellular exosome
Q8WX93	PALLD	K22029|1|0.0|2823|ggo:101140478|palladin	#	#	#
Q9Y5B8	NDK7	K00940|1|0.0|788|ggo:101151858|nucleoside-diphosphate kinase [EC:2.7.4.6]	GO:0006228//UTP biosynthetic process;GO:0006241//CTP biosynthetic process;GO:0015949//nucleobase-containing small molecule interconversion;GO:0006183//GTP biosynthetic process	GO:0004550//nucleoside diphosphate kinase activity;GO:0005524//ATP binding;GO:0046872//metal ion binding	GO:0005813//centrosome;GO:0005829//cytosol
P27986	P85A	K02649|1|0.0|1500|hsa:5295|phosphoinositide-3-kinase regulatory subunit alpha/beta/delta	GO:1903076//regulation of protein localization to plasma membrane;GO:0001678//cellular glucose homeostasis;GO:0008286//insulin receptor signaling pathway;GO:0050821//protein stabilization;GO:0032869//cellular response to insulin stimulus;GO:0033120//positive regulation of RNA splicing;GO:0007165//signal transduction;GO:0034644//cellular response to UV;GO:0032760//positive regulation of tumor necr…	GO:0005168//neurotrophin TRKA receptor binding;GO:0046935//1-phosphatidylinositol-3-kinase regulator activity;GO:0043560//insulin receptor substrate binding;GO:0043125//ErbB-3 class receptor binding;GO:0005159//insulin-like growth factor receptor binding;GO:0001784//phosphotyrosine residue binding;GO:0016301//kinase activity;GO:0016303//1-phosphatidylinositol-3-kinase activity;GO:0008134//transcr…	GO:0005737//cytoplasm;GO:0005942//phosphatidylinositol 3-kinase complex;GO:0005634//nucleus;GO:0005911//cell-cell junction;GO:0043234//protein complex;GO:0005801//cis-Golgi network;GO:0005829//cytosol;GO:1990578//perinuclear endoplasmic reticulum membrane
P29536	LMOD1	K22030|1|0.0|1204|hsa:25802|leiomodin	GO:0007015//actin filament organization;GO:0045010//actin nucleation;GO:0006936//muscle contraction;GO:0030239//myofibril assembly;GO:0030838//positive regulation of actin filament polymerization;GO:0051694//pointed-end actin filament capping	GO:0003779//actin binding;GO:0005523//tropomyosin binding	GO:0005829//cytosol;GO:0016020//membrane;GO:0030016//myofibril;GO:0030017//sarcomere;GO:0005884//actin filament;GO:0005865//striated muscle thin filament
Q8TED4	G6PT3	K13783|1|0.0|1019|hsa:219855|MFS transporter, OPA family, solute carrier family 37 (glycerol-3-phosphate transporter), member 1/2	GO:0015760//glucose-6-phosphate transport;GO:0055085//transmembrane transport;GO:0008643//carbohydrate transport;GO:0035435//phosphate ion transmembrane transport	GO:0005215//transporter activity;GO:0061513//glucose 6-phosphate:inorganic phosphate antiporter activity	GO:0016021//integral component of membrane;GO:0030176//integral component of endoplasmic reticulum membrane;GO:0005789//endoplasmic reticulum membrane;GO:0070062//extracellular exosome
Q96EX3	WDR34	K22868|1|0.0|1090|hsa:89891|WD repeat-containing protein 34	GO:0060271//cilium assembly;GO:0042073//intraciliary transport;GO:0035735//intraciliary transport involved in cilium assembly	GO:0045503//dynein light chain binding;GO:0045504//dynein heavy chain binding	GO:0036064//ciliary basal body;GO:0005829//cytosol;GO:0005868//cytoplasmic dynein complex;GO:0005814//centriole;GO:0097542//ciliary tip;GO:0005929//cilium;GO:0005930//axoneme;GO:0097014//ciliary plasm
Q9UPW5	CBPC1	K05840|1|4e-20|102|myb:102243447|dopamine receptor D5	GO:0042133//neurotransmitter metabolic process;GO:0021702//cerebellar Purkinje cell differentiation;GO:0050905//neuromuscular process;GO:0035609//C-terminal protein deglutamylation;GO:0007628//adult walking behavior;GO:0021772//olfactory bulb development;GO:0060041//retina development in camera-type eye;GO:0001754//eye photoreceptor cell differentiation;GO:0035610//protein side chain deglutamylat…	GO:0015631//tubulin binding;GO:0004181//metallocarboxypeptidase activity;GO:0008270//zinc ion binding	GO:0005737//cytoplasm;GO:0005829//cytosol;GO:0005730//nucleolus;GO:0005739//mitochondrion;GO:0005634//nucleus;GO:0043231//intracellular membrane-bounded organelle
Q96JJ3	ELMO2	K18985|1|0.0|1495|pps:100974608|engulfment and cell motility protein 2	GO:0038096//Fc-gamma receptor signaling pathway involved in phagocytosis;GO:0006915//apoptotic process;GO:0007010//cytoskeleton organization;GO:0098609//cell-cell adhesion;GO:0048010//vascular endothelial growth factor receptor signaling pathway;GO:0060326//cell chemotaxis;GO:0006909//phagocytosis;GO:0016477//cell migration	GO:0030971//receptor tyrosine kinase binding;GO:0017124//SH3 domain binding	GO:0005829//cytosol;GO:0016020//membrane
Q8NBN7	RDH13	K11161|1|0.0|679|ggo:101132424|retinol dehydrogenase 13 [EC:1.1.1.300]	GO:0042462//eye photoreceptor cell development;GO:0010842//retina layer formation;GO:0009644//response to high light intensity	GO:0052650//NADP-retinol dehydrogenase activity;GO:0016491//oxidoreductase activity	GO:0005739//mitochondrion;GO:0005743//mitochondrial inner membrane
P27708	PYR1	K11540|1|0.0|4586|hsa:790|carbamoyl-phosphate synthase / aspartate carbamoyltransferase / dihydroorotase [EC:6.3.5.5 2.1.3.2 3.5.2.3]	GO:0018107//peptidyl-threonine phosphorylation;GO:0046134//pyrimidine nucleoside biosynthetic process;GO:0046777//protein autophosphorylation;GO:0006207//'de novo' pyrimidine nucleobase biosynthetic process;GO:0006541//glutamine metabolic process;GO:0006526//arginine biosynthetic process;GO:0000050//urea cycle;GO:0044205//'de novo' UMP biosynthetic process;GO:0017144//drug metabolic process	GO:0070335//aspartate binding;GO:0019899//enzyme binding;GO:0008270//zinc ion binding;GO:0016597//amino acid binding;GO:0004087//carbamoyl-phosphate synthase (ammonia) activity;GO:0004672//protein kinase activity;GO:0004088//carbamoyl-phosphate synthase (glutamine-hydrolyzing) activity;GO:0042802//identical protein binding;GO:0005524//ATP binding;GO:0004151//dihydroorotase activity;GO:0004070//as…	GO:0005737//cytoplasm;GO:0070062//extracellular exosome;GO:0005634//nucleus;GO:0016020//membrane;GO:0005654//nucleoplasm;GO:0016363//nuclear matrix;GO:0043025//neuronal cell body;GO:0042995//cell projection;GO:0043195//terminal bouton;GO:0005829//cytosol
P02774	VTDB	K12258|1|0.0|965|hsa:2638|vitamin D-binding protein	GO:0042359//vitamin D metabolic process;GO:0051180//vitamin transport	GO:0003779//actin binding;GO:0005499//vitamin D binding;GO:1902118//calcidiol binding	GO:0043202//lysosomal lumen;GO:0070062//extracellular exosome;GO:0005829//cytosol;GO:0072562//blood microparticle;GO:0005576//extracellular region;GO:0005615//extracellular space
Q8N3R9	MPP5	K06091|1|0.0|1398|pps:100970838|MAGUK p55 subfamily member 5	GO:0032287//peripheral nervous system myelin maintenance;GO:0072659//protein localization to plasma membrane;GO:0090162//establishment of epithelial cell polarity;GO:0070830//bicellular tight junction assembly;GO:0032288//myelin assembly;GO:0002011//morphogenesis of an epithelial sheet;GO:0035750//protein localization to myelin sheath abaxonal region	GO:0019904//protein domain specific binding	GO:0005737//cytoplasm;GO:0043234//protein complex;GO:0070062//extracellular exosome;GO:0035749//myelin sheath adaxonal region;GO:0043219//lateral loop;GO:0012505//endomembrane system;GO:0005886//plasma membrane;GO:0043220//Schmidt-Lanterman incisure;GO:0005923//bicellular tight junction
Q5UIP0	RIF1	K11138|1|0.0|5068|hsa:55183|telomere-associated protein RIF1	GO:0043247//telomere maintenance in response to DNA damage;GO:0007049//cell cycle;GO:0000723//telomere maintenance;GO:0045830//positive regulation of isotype switching;GO:0006348//chromatin silencing at telomere;GO:0006303//double-strand break repair via nonhomologous end joining;GO:0000122//negative regulation of transcription from RNA polymerase II promoter;GO:0051574//positive regulation of hi…	#	GO:0000781//chromosome, telomeric region;GO:0001940//male pronucleus;GO:0005634//nucleus;GO:0005654//nucleoplasm;GO:0005737//cytoplasm;GO:0031965//nuclear membrane;GO:0000793//condensed chromosome;GO:0000790//nuclear chromatin;GO:0016604//nuclear body;GO:0005886//plasma membrane;GO:0051233//spindle midzone;GO:0035861//site of double-strand break;GO:0001939//female pronucleus
P30679	GNA15	K04637|1|0.0|780|ggo:101149616|guanine nucleotide-binding protein subunit alpha-15	GO:0007200//phospholipase C-activating G-protein coupled receptor signaling pathway;GO:0007202//activation of phospholipase C activity;GO:0007204//positive regulation of cytosolic calcium ion concentration;GO:0007188//adenylate cyclase-modulating G-protein coupled receptor signaling pathway;GO:0007207//phospholipase C-activating G-protein coupled acetylcholine receptor signaling pathway;GO:006015…	GO:0031683//G-protein beta/gamma-subunit complex binding;GO:0003924//GTPase activity;GO:0004871//signal transducer activity;GO:0001664//G-protein coupled receptor binding;GO:0046872//metal ion binding;GO:0005525//GTP binding	GO:0005834//heterotrimeric G-protein complex;GO:0005623//cell;GO:0005886//plasma membrane
Q53EP0	FND3B	K08531|1|3e-145|464|shr:100928314|nuclear receptor subfamily 1 group D member 2!K12567|2|1e-61|239|aplc:110985846|titin [EC:2.7.11.1]	#	GO:0003723//RNA binding	GO:0016021//integral component of membrane
Q9NX46	ARHL2	K11687|1|0.0|744|hsa:54936|poly(ADP-ribose) glycohydrolase ARH3 [EC:3.2.1.143]	GO:0071451//cellular response to superoxide	GO:0004649//poly(ADP-ribose) glycohydrolase activity;GO:0016787//hydrolase activity;GO:0046872//metal ion binding	GO:0016604//nuclear body;GO:0005739//mitochondrion;GO:0005654//nucleoplasm;GO:0005759//mitochondrial matrix
Q96IZ5	RBM41	K13157|1|2e-23|108|xla:108714429|U11/U12 small nuclear ribonucleoprotein 65 kDa protein	GO:0032502//developmental process;GO:0000398//mRNA splicing, via spliceosome	GO:0097157//pre-mRNA intronic binding;GO:0030626//U12 snRNA binding;GO:0003723//RNA binding	GO:0005689//U12-type spliceosomal complex
O14595	CTDS2	K15731|1|0.0|561|rro:104682336|carboxy-terminal domain RNA polymerase II polypeptide A small phosphatase [EC:3.1.3.16]	GO:0036498//IRE1-mediated unfolded protein response;GO:0006470//protein dephosphorylation;GO:2000134//negative regulation of G1/S transition of mitotic cell cycle;GO:0001933//negative regulation of protein phosphorylation	GO:0016791//phosphatase activity;GO:0008420//CTD phosphatase activity;GO:0004721//phosphoprotein phosphatase activity;GO:0046872//metal ion binding	GO:0005654//nucleoplasm
Q5T280	CI114	K09142|1|0.0|777|hsa:51490|uncharacterized protein	GO:0010608//posttranscriptional regulation of gene expression;GO:0035196//production of miRNAs involved in gene silencing by miRNA;GO:0051661//maintenance of centrosome location;GO:0051301//cell division;GO:0007049//cell cycle	GO:0035198//miRNA binding;GO:0003723//RNA binding;GO:0008168//methyltransferase activity	GO:0005737//cytoplasm;GO:0072686//mitotic spindle;GO:0031616//spindle pole centrosome;GO:0000776//kinetochore;GO:0000777//condensed chromosome kinetochore
Q96FV2	SCRN2	K14358|1|0.0|874|hsa:90507|secernin	GO:0006887//exocytosis	GO:0016805//dipeptidase activity	GO:0070062//extracellular exosome
Q96FZ7	CHMP6	K12195|1|3e-141|397|rbb:108534138|charged multivesicular body protein 6	GO:0016197//endosomal transport;GO:0006997//nucleus organization;GO:0039702//viral budding via host ESCRT complex;GO:0036258//multivesicular body assembly;GO:0007034//vacuolar transport;GO:0016236//macroautophagy;GO:0000920//cell separation after cytokinesis;GO:0007175//negative regulation of epidermal growth factor-activated receptor activity;GO:0007080//mitotic metaphase plate congression;GO:19…	GO:0047485//protein N-terminus binding;GO:0032403//protein complex binding	GO:0000815//ESCRT III complex;GO:0070062//extracellular exosome;GO:0005829//cytosol;GO:0016020//membrane;GO:0005622//intracellular;GO:0031902//late endosome membrane;GO:0010008//endosome membrane
Q9Y2X7	GIT1	K05737|1|0.0|1567|hsa:28964|G protein-coupled receptor kinase interactor 1	GO:0032465//regulation of cytokinesis;GO:0008277//regulation of G-protein coupled receptor protein signaling pathway;GO:0048013//ephrin receptor signaling pathway	GO:0016301//kinase activity;GO:0046872//metal ion binding;GO:0005096//GTPase activator activity;GO:0032403//protein complex binding	GO:0005829//cytosol;GO:0016020//membrane;GO:0005925//focal adhesion
Q9NYC9	DYH9	K10408|1|0.0|9329|hsa:1770|dynein heavy chain, axonemal	GO:0030030//cell projection organization;GO:0003341//cilium movement	GO:0045503//dynein light chain binding;GO:0008569//ATP-dependent microtubule motor activity, minus-end-directed;GO:0045505//dynein intermediate chain binding;GO:0051959//dynein light intermediate chain binding;GO:0005524//ATP binding	GO:0005737//cytoplasm;GO:0031514//motile cilium;GO:0030286//dynein complex;GO:0005874//microtubule;GO:0005930//axoneme
Q9NYF8	BCLF1	K13087|1|0.0|1842|ggo:101142513|bcl2 associated transcription factor 1	GO:2001022//positive regulation of response to DNA damage stimulus;GO:1990830//cellular response to leukemia inhibitory factor;GO:0006915//apoptotic process;GO:0043065//positive regulation of apoptotic process;GO:0045892//negative regulation of transcription, DNA-templated;GO:0006351//transcription, DNA-templated;GO:2001244//positive regulation of intrinsic apoptotic signaling pathway;GO:0043620/…	GO:0003677//DNA binding;GO:0003723//RNA binding	GO:0005737//cytoplasm;GO:0016607//nuclear speck;GO:0005634//nucleus;GO:0005654//nucleoplasm
Q9UN86	G3BP2	K17265|1|0.0|524|cmk:103184137|Ras GTPase-activating protein-binding protein 1 [EC:3.6.4.12 3.6.4.13]	GO:0007253//cytoplasmic sequestering of NF-kappaB;GO:0006810//transport;GO:0034063//stress granule assembly;GO:0007265//Ras protein signal transduction;GO:0051028//mRNA transport	GO:0030159//receptor signaling complex scaffold activity;GO:0003723//RNA binding;GO:0003729//mRNA binding	GO:0005737//cytoplasm;GO:0005829//cytosol;GO:0005622//intracellular;GO:0030529//intracellular ribonucleoprotein complex
O95352	ATG7	K08337|1|0.0|1460|hsa:10533|ubiquitin-like modifier-activating enzyme ATG7	GO:0016236//macroautophagy;GO:0061025//membrane fusion;GO:0090298//negative regulation of mitochondrial DNA replication;GO:0043065//positive regulation of apoptotic process;GO:0000045//autophagosome assembly;GO:0006501//C-terminal protein lipidation;GO:0010508//positive regulation of autophagy;GO:1903204//negative regulation of oxidative stress-induced neuron death;GO:0071455//cellular response t…	GO:0019778//Atg12 activating enzyme activity;GO:0019779//Atg8 activating enzyme activity;GO:0004839//ubiquitin activating enzyme activity;GO:0008641//ubiquitin-like modifier activating enzyme activity;GO:0008134//transcription factor binding;GO:0042803//protein homodimerization activity	GO:0030424//axon;GO:0005737//cytoplasm;GO:0034774//secretory granule lumen;GO:0005930//axoneme;GO:1904813//ficolin-1-rich granule lumen;GO:0000407//phagophore assembly site;GO:0005829//cytosol;GO:0005576//extracellular region
O75717	WDHD1	K11274|1|0.0|2356|hsa:11169|chromosome transmission fidelity protein 4	#	GO:0003677//DNA binding	GO:0005654//nucleoplasm;GO:0005737//cytoplasm;GO:0005634//nucleus
Q9Y6I3	EPN1	K12471|1|0.0|1139|hsa:29924|epsin	GO:0001701//in utero embryonic development;GO:0006897//endocytosis;GO:0007565//female pregnancy;GO:0042059//negative regulation of epidermal growth factor receptor signaling pathway;GO:0061024//membrane organization;GO:0007219//Notch signaling pathway;GO:0048568//embryonic organ development	GO:0008289//lipid binding	GO:0005634//nucleus;GO:0005905//clathrin-coated pit;GO:0005886//plasma membrane;GO:0005829//cytosol
Q2TAY7	SMU1	K13111|1|0.0|1071|tmu:101342065|WD40 repeat-containing protein SMU1	GO:0000381//regulation of alternative mRNA splicing, via spliceosome;GO:0008380//RNA splicing;GO:0006397//mRNA processing	#	GO:0005737//cytoplasm;GO:0016607//nuclear speck;GO:0005681//spliceosomal complex
Q53H82	LACB2	K16639|1|0.0|598|hsa:51110|endoribonuclease LACTB2 [EC:3.1.27.-]	GO:0090502//RNA phosphodiester bond hydrolysis, endonucleolytic	GO:0004521//endoribonuclease activity;GO:0003727//single-stranded RNA binding;GO:0008270//zinc ion binding	GO:0005739//mitochondrion;GO:0005759//mitochondrial matrix
Q9UH99	SUN2	K19347|1|0.0|1452|hsa:25777|SUN domain-containing protein 1/2	GO:0030335//positive regulation of cell migration;GO:0007097//nuclear migration;GO:0051321//meiotic cell cycle;GO:0090292//nuclear matrix anchoring at nuclear membrane;GO:0031022//nuclear migration along microfilament;GO:0006998//nuclear envelope organization;GO:0007052//mitotic spindle organization;GO:0021817//nucleokinesis involved in cell motility in cerebral cortex radial glia guided migratio…	GO:0008017//microtubule binding;GO:0043495//protein membrane anchor;GO:0005521//lamin binding;GO:0042802//identical protein binding	GO:0005639//integral component of nuclear inner membrane;GO:0005635//nuclear envelope;GO:0031965//nuclear membrane;GO:0034993//LINC complex;GO:0000784//nuclear chromosome, telomeric region;GO:0000794//condensed nuclear chromosome;GO:0010008//endosome membrane
Q9BUR5	MIC26	#	GO:0006869//lipid transport;GO:0042407//cristae formation	#	GO:0034361//very-low-density lipoprotein particle;GO:0034362//low-density lipoprotein particle;GO:0034364//high-density lipoprotein particle;GO:0005615//extracellular space;GO:0005829//cytosol;GO:0005739//mitochondrion;GO:0005789//endoplasmic reticulum membrane;GO:0031305//integral component of mitochondrial inner membrane;GO:0005576//extracellular region;GO:0000139//Golgi membrane;GO:0061617//MI…
Q8WVQ1	CANT1	K12304|1|0.0|827|hsa:124583|soluble calcium-activated nucleotidase 1 [EC:3.6.1.6]	GO:0043312//neutrophil degranulation;GO:0030166//proteoglycan biosynthetic process;GO:0043123//positive regulation of I-kappaB kinase/NF-kappaB signaling	GO:0043262//adenosine-diphosphatase activity;GO:0004382//guanosine-diphosphatase activity;GO:0017110//nucleoside-diphosphatase activity;GO:0005509//calcium ion binding;GO:0004871//signal transducer activity;GO:0045134//uridine-diphosphatase activity;GO:0042803//protein homodimerization activity	GO:1904813//ficolin-1-rich granule lumen;GO:0016020//membrane;GO:0070062//extracellular exosome;GO:0035580//specific granule lumen;GO:0016021//integral component of membrane;GO:0005789//endoplasmic reticulum membrane;GO:1904724//tertiary granule lumen;GO:0005576//extracellular region;GO:0005886//plasma membrane;GO:0032580//Golgi cisterna membrane
Q13795	ARFRP	K07952|1|1e-149|418|nle:100591061|ADP-ribosylation factor related protein 1	GO:0007369//gastrulation;GO:0034067//protein localization to Golgi apparatus;GO:0043001//Golgi to plasma membrane protein transport;GO:0007165//signal transduction;GO:0042147//retrograde transport, endosome to Golgi;GO:0007264//small GTPase mediated signal transduction	GO:0003924//GTPase activity;GO:0005525//GTP binding	GO:0005794//Golgi apparatus;GO:0005829//cytosol;GO:0005802//trans-Golgi network;GO:0005622//intracellular;GO:0032588//trans-Golgi network membrane;GO:0016020//membrane
P10301	RRAS	K07829|1|3e-159|444|ptr:468955|Ras-related protein R-Ras	GO:0030336//negative regulation of cell migration;GO:0070372//regulation of ERK1 and ERK2 cascade;GO:0045766//positive regulation of angiogenesis;GO:0060325//face morphogenesis;GO:0007165//signal transduction;GO:0007265//Ras protein signal transduction;GO:0051896//regulation of protein kinase B signaling;GO:0002521//leukocyte differentiation	GO:0003924//GTPase activity;GO:0019003//GDP binding;GO:0032403//protein complex binding;GO:0005525//GTP binding	GO:0070062//extracellular exosome;GO:0016020//membrane;GO:0005622//intracellular;GO:0005886//plasma membrane;GO:0005925//focal adhesion
P60900	PSA6	K02730|1|0.0|513|tmu:101355611|20S proteasome subunit alpha 1 [EC:3.4.25.1]	GO:0000165//MAPK cascade;GO:0038061//NIK/NF-kappaB signaling;GO:0033209//tumor necrosis factor-mediated signaling pathway;GO:0051437//positive regulation of ubiquitin-protein ligase activity involved in regulation of mitotic cell cycle transition;GO:0002479//antigen processing and presentation of exogenous peptide antigen via MHC class I, TAP-dependent;GO:0061418//regulation of transcription from…	GO:0004175//endopeptidase activity;GO:0035639//purine ribonucleoside triphosphate binding;GO:0051059//NF-kappaB binding;GO:0004298//threonine-type endopeptidase activity;GO:0003723//RNA binding	GO:0030016//myofibril;GO:0030017//sarcomere;GO:0005737//cytoplasm;GO:0005839//proteasome core complex;GO:0005634//nucleus;GO:0005654//nucleoplasm;GO:0019773//proteasome core complex, alpha-subunit complex;GO:0016363//nuclear matrix;GO:0000502//proteasome complex;GO:0070062//extracellular exosome;GO:0005844//polysome;GO:0005829//cytosol;GO:0000932//P-body
Q9HAN9	NMNA1	K06210|1|0.0|580|ggo:101150015|nicotinamide mononucleotide adenylyltransferase [EC:2.7.7.1 2.7.7.18]	GO:0019674//NAD metabolic process;GO:0009611//response to wounding;GO:0009435//NAD biosynthetic process;GO:1990966//ATP generation from poly-ADP-D-ribose;GO:0034628//'de novo' NAD biosynthetic process from aspartate	GO:0000309//nicotinamide-nucleotide adenylyltransferase activity;GO:0004515//nicotinate-nucleotide adenylyltransferase activity;GO:0042802//identical protein binding;GO:0005524//ATP binding	GO:0016604//nuclear body;GO:0005634//nucleus;GO:0005654//nucleoplasm
Q9BQ67	GRWD1	K14848|1|0.0|916|hsa:83743|ribosome assembly protein RRB1	GO:0006334//nucleosome assembly;GO:0006337//nucleosome disassembly;GO:0006260//DNA replication	GO:0042393//histone binding;GO:0003688//DNA replication origin binding;GO:0003723//RNA binding;GO:0003682//chromatin binding	GO:0043234//protein complex;GO:0005730//nucleolus;GO:0005634//nucleus;GO:0005694//chromosome;GO:0005829//cytosol
Q9BTW9	TBCD	K21767|1|0.0|2449|hsa:6904|tubulin-specific chaperone D	GO:0007021//tubulin complex assembly;GO:0007023//post-chaperonin tubulin folding pathway;GO:0006457//protein folding;GO:0000278//mitotic cell cycle;GO:0048667//cell morphogenesis involved in neuron differentiation;GO:0034333//adherens junction assembly;GO:0010812//negative regulation of cell-substrate adhesion;GO:0070830//bicellular tight junction assembly;GO:0031115//negative regulation of micro…	GO:0051087//chaperone binding;GO:0005096//GTPase activator activity;GO:0048487//beta-tubulin binding	GO:0005737//cytoplasm;GO:0005813//centrosome;GO:0005912//adherens junction;GO:0016328//lateral plasma membrane;GO:0005874//microtubule;GO:0005923//bicellular tight junction
Q9UBC2	EP15R	K12472|1|0.0|1732|hsa:58513|epidermal growth factor receptor substrate 15	GO:0006897//endocytosis;GO:0042059//negative regulation of epidermal growth factor receptor signaling pathway;GO:0061024//membrane organization	GO:0045296//cadherin binding;GO:0005509//calcium ion binding	GO:0005634//nucleus;GO:0016020//membrane;GO:0005886//plasma membrane;GO:0030132//clathrin coat of coated pit;GO:0005829//cytosol
Q8TEH3	DEN1A	K20160|1|0.0|2050|hsa:57706|DENN domain-containing protein 1	GO:0032483//regulation of Rab protein signal transduction;GO:0006897//endocytosis;GO:0043547//positive regulation of GTPase activity;GO:0061024//membrane organization;GO:0032456//endocytic recycling;GO:0048488//synaptic vesicle endocytosis;GO:0015031//protein transport	GO:0017124//SH3 domain binding;GO:0017112//Rab guanyl-nucleotide exchange factor activity;GO:0032266//phosphatidylinositol-3-phosphate binding;GO:1901981//phosphatidylinositol phosphate binding	GO:0030665//clathrin-coated vesicle membrane;GO:0045202//synapse;GO:0043231//intracellular membrane-bounded organelle;GO:0042734//presynaptic membrane;GO:0005829//cytosol;GO:0005654//nucleoplasm;GO:0030425//dendrite;GO:0043025//neuronal cell body;GO:0030054//cell junction;GO:0030136//clathrin-coated vesicle
Q15643	TRIPB	#	GO:0007030//Golgi organization;GO:0060122//inner ear receptor cell stereocilium organization;GO:0006486//protein glycosylation;GO:0006366//transcription from RNA polymerase II promoter;GO:0003281//ventricular septum development;GO:0035735//intraciliary transport involved in cilium assembly;GO:0003413//chondrocyte differentiation involved in endochondral bone morphogenesis	GO:0003713//transcription coactivator activity	GO:0005856//cytoskeleton;GO:0002080//acrosomal membrane;GO:0005794//Golgi apparatus;GO:0005801//cis-Golgi network;GO:0005634//nucleus;GO:0000139//Golgi membrane;GO:0002079//inner acrosomal membrane;GO:0002081//outer acrosomal membrane;GO:0005929//cilium;GO:0016607//nuclear speck;GO:0030133//transport vesicle
Q96PQ7	KLHL5	K10442|1|0.0|1582|hsa:51088|kelch-like protein 1/4/5	GO:0016567//protein ubiquitination;GO:0043687//post-translational protein modification	GO:0003779//actin binding	GO:0005737//cytoplasm;GO:0005856//cytoskeleton;GO:0005829//cytosol;GO:0031463//Cul3-RING ubiquitin ligase complex
O75431	MTX2	K17776|1|0.0|550|pps:100989012|metaxin	GO:0006839//mitochondrial transport;GO:0006626//protein targeting to mitochondrion	#	GO:0005741//mitochondrial outer membrane;GO:0005739//mitochondrion;GO:0005730//nucleolus
Q7Z4W1	DCXR	K03331|1|2e-179|496|hsa:51181|L-xylulose reductase [EC:1.1.1.10]	GO:0042732//D-xylose metabolic process;GO:0006739//NADP metabolic process;GO:0051289//protein homotetramerization;GO:0005997//xylulose metabolic process;GO:0055114//oxidation-reduction process;GO:0006006//glucose metabolic process;GO:0019640//glucuronate catabolic process to xylulose 5-phosphate	GO:0050038//L-xylulose reductase (NADP+) activity;GO:0016655//oxidoreductase activity, acting on NAD(P)H, quinone or similar compound as acceptor;GO:0042802//identical protein binding;GO:0016491//oxidoreductase activity	GO:0070062//extracellular exosome;GO:0005634//nucleus;GO:0005881//cytoplasmic microtubule;GO:0005902//microvillus;GO:0005903//brush border;GO:0005886//plasma membrane
Q07960	RHG01	K18470|1|0.0|897|hsa:392|Rho GTPase-activating protein 1	GO:0098706//ferric iron import across plasma membrane;GO:0051056//regulation of small GTPase mediated signal transduction;GO:2001136//negative regulation of endocytic recycling;GO:0032439//endosome localization;GO:0007165//signal transduction;GO:0033572//transferrin transport;GO:0007266//Rho protein signal transduction;GO:0007264//small GTPase mediated signal transduction;GO:0043087//regulation o…	GO:0005070//SH3/SH2 adaptor activity;GO:0005096//GTPase activator activity;GO:0017124//SH3 domain binding;GO:0045296//cadherin binding;GO:0017137//Rab GTPase binding	GO:0005737//cytoplasm;GO:0070062//extracellular exosome;GO:0005829//cytosol;GO:0097443//sorting endosome;GO:0048471//perinuclear region of cytoplasm;GO:0010008//endosome membrane
O75071	EFC14	K14570|1|3e-10|69.3|isc:IscW_ISCW008155|RNA exonuclease 1 [EC:3.1.-.-]	#	GO:0005509//calcium ion binding	GO:0016021//integral component of membrane
O00541	PESC	K14843|1|0.0|1211|hsa:23481|pescadillo	GO:0042273//ribosomal large subunit biogenesis;GO:0008283//cell proliferation;GO:0000463//maturation of LSU-rRNA from tricistronic rRNA transcript (SSU-rRNA, 5.8S rRNA, LSU-rRNA);GO:0051726//regulation of cell cycle;GO:0000466//maturation of 5.8S rRNA from tricistronic rRNA transcript (SSU-rRNA, 5.8S rRNA, LSU-rRNA);GO:0033365//protein localization to organelle;GO:0007000//nucleolus organization;…	GO:0043021//ribonucleoprotein complex binding;GO:0003723//RNA binding	GO:0016020//membrane;GO:0005730//nucleolus;GO:0005634//nucleus;GO:0030687//preribosome, large subunit precursor;GO:0070545//PeBoW complex;GO:0005654//nucleoplasm;GO:0000793//condensed chromosome;GO:0005694//chromosome;GO:0005829//cytosol
P17612	KAPCA	K04345|1|0.0|729|rro:104661051|protein kinase A [EC:2.7.11.11]	GO:0018107//peptidyl-threonine phosphorylation;GO:0018105//peptidyl-serine phosphorylation;GO:0034605//cellular response to heat;GO:0007596//blood coagulation;GO:0050804//modulation of chemical synaptic transmission;GO:2000810//regulation of bicellular tight junction assembly;GO:0034199//activation of protein kinase A activity;GO:0071374//cellular response to parathyroid hormone stimulus;GO:00482…	GO:0034237//protein kinase A regulatory subunit binding;GO:0004691//cAMP-dependent protein kinase activity;GO:0000287//magnesium ion binding;GO:0004674//protein serine/threonine kinase activity;GO:0004712//protein serine/threonine/tyrosine kinase activity;GO:0004672//protein kinase activity;GO:0005524//ATP binding;GO:0030145//manganese ion binding;GO:0019901//protein kinase binding;GO:0019904//pr…	GO:0031594//neuromuscular junction;GO:0034704//calcium channel complex;GO:0001669//acrosomal vesicle;GO:0044853//plasma membrane raft;GO:0005737//cytoplasm;GO:0045171//intercellular bridge;GO:0005813//centrosome;GO:0005634//nucleus;GO:0005739//mitochondrion;GO:0016607//nuclear speck;GO:0097225//sperm midpiece;GO:0048471//perinuclear region of cytoplasm;GO:0042585//germinal vesicle;GO:0005886//pla…
O75110	ATP9A	K01530|1|0.0|2171|csab:103244203|phospholipid-translocating ATPase [EC:7.6.2.1]	GO:0045332//phospholipid translocation;GO:0006897//endocytosis;GO:0006890//retrograde vesicle-mediated transport, Golgi to ER	GO:0000287//magnesium ion binding;GO:0004012//phospholipid-translocating ATPase activity;GO:0005524//ATP binding	GO:0016021//integral component of membrane;GO:0031901//early endosome membrane;GO:0055037//recycling endosome;GO:0005886//plasma membrane;GO:0048471//perinuclear region of cytoplasm;GO:0005768//endosome;GO:0005769//early endosome;GO:0005802//trans-Golgi network
Q9UN30	SCML1	K11464|1|0.0|683|hsa:6322|sex comb on midleg-like protein 1	GO:0009653//anatomical structure morphogenesis;GO:0006351//transcription, DNA-templated	GO:0003700//DNA binding transcription factor activity;GO:0003677//DNA binding	GO:0005634//nucleus
P55212	CASP6	K04396|1|0.0|616|hsa:839|caspase 6 [EC:3.4.22.59]	GO:0097194//execution phase of apoptosis;GO:0006915//apoptotic process;GO:0072734//cellular response to staurosporine;GO:0030855//epithelial cell differentiation;GO:0006508//proteolysis;GO:0042981//regulation of apoptotic process	GO:0097200//cysteine-type endopeptidase activity involved in execution phase of apoptosis;GO:0004197//cysteine-type endopeptidase activity;GO:0008234//cysteine-type peptidase activity;GO:0042802//identical protein binding	GO:0005829//cytosol;GO:0005654//nucleoplasm
Q9UBB9	TFP11	K13103|1|0.0|1739|ggo:101140922|tuftelin-interacting protein 11	GO:1904876//negative regulation of DNA ligase activity;GO:2001033//negative regulation of double-strand break repair via nonhomologous end joining;GO:0032091//negative regulation of protein binding;GO:0008380//RNA splicing;GO:0031848//protection from non-homologous end joining at telomere;GO:0031333//negative regulation of protein complex assembly;GO:0031214//biomineral tissue development;GO:0000…	GO:0003677//DNA binding	GO:0071008//U2-type post-mRNA release spliceosomal complex;GO:0000784//nuclear chromosome, telomeric region;GO:0005737//cytoplasm;GO:0005730//nucleolus;GO:0005654//nucleoplasm;GO:0016607//nuclear speck;GO:0071013//catalytic step 2 spliceosome;GO:0005681//spliceosomal complex;GO:0005578//proteinaceous extracellular matrix
P55786	PSA	K08776|1|0.0|1907|ptr:749281|puromycin-sensitive aminopeptidase [EC:3.4.11.-]	GO:0071456//cellular response to hypoxia;GO:0043171//peptide catabolic process;GO:0000209//protein polyubiquitination;GO:1903955//positive regulation of protein targeting to mitochondrion;GO:0006508//proteolysis	GO:0004177//aminopeptidase activity;GO:0042277//peptide binding;GO:0008270//zinc ion binding;GO:0070006//metalloaminopeptidase activity;GO:0008237//metallopeptidase activity	GO:0005737//cytoplasm;GO:0070062//extracellular exosome;GO:0005634//nucleus;GO:0005829//cytosol
Q14511	CASL	K16832|1|0.0|1738|pps:100989201|enhancer of filamentation 1	GO:0007010//cytoskeleton organization;GO:0007229//integrin-mediated signaling pathway;GO:0040008//regulation of growth;GO:0051017//actin filament bundle assembly;GO:0051301//cell division;GO:0007155//cell adhesion;GO:0007049//cell cycle;GO:0007165//signal transduction	#	GO:0005737//cytoplasm;GO:0005794//Golgi apparatus;GO:0005819//spindle;GO:0030027//lamellipodium;GO:0005634//nucleus;GO:0000922//spindle pole;GO:0005654//nucleoplasm;GO:0005938//cell cortex;GO:0005886//plasma membrane;GO:0005925//focal adhesion;GO:0005829//cytosol
Q96DE5	APC16	#	GO:0051436//negative regulation of ubiquitin-protein ligase activity involved in mitotic cell cycle;GO:0043161//proteasome-mediated ubiquitin-dependent protein catabolic process;GO:0031145//anaphase-promoting complex-dependent catabolic process;GO:0016567//protein ubiquitination;GO:0042787//protein ubiquitination involved in ubiquitin-dependent protein catabolic process;GO:0051301//cell division;…	#	GO:0005829//cytosol;GO:0005654//nucleoplasm;GO:0000776//kinetochore;GO:0000777//condensed chromosome kinetochore;GO:0005680//anaphase-promoting complex
Q8TE58	ATS15	K08629|1|0.0|1958|hsa:170689|a disintegrin and metalloproteinase with thrombospondin motifs 15 [EC:3.4.24.-]	#	GO:0004222//metalloendopeptidase activity;GO:0050840//extracellular matrix binding;GO:0008201//heparin binding;GO:0008270//zinc ion binding	GO:0005615//extracellular space;GO:0009986//cell surface;GO:0005578//proteinaceous extracellular matrix
Q9Y397	ZDHC9	K16675|1|0.0|752|cjc:100385577|palmitoyltransferase ZDHHC9/14/18 [EC:2.3.1.225]	GO:0018230//peptidyl-L-cysteine S-palmitoylation;GO:0018345//protein palmitoylation	GO:0043849//Ras palmitoyltransferase activity;GO:0019706//protein-cysteine S-palmitoyltransferase activity;GO:0016409//palmitoyltransferase activity	GO:0005794//Golgi apparatus;GO:0005783//endoplasmic reticulum;GO:0005829//cytosol;GO:0005789//endoplasmic reticulum membrane;GO:0031228//intrinsic component of Golgi membrane;GO:0002178//palmitoyltransferase complex;GO:0016021//integral component of membrane
Q9P107	GMIP	K20653|1|0.0|1971|hsa:51291|GEM interacting protein	GO:0051056//regulation of small GTPase mediated signal transduction;GO:0034260//negative regulation of GTPase activity;GO:0035556//intracellular signal transduction	GO:0005096//GTPase activator activity;GO:0046872//metal ion binding	GO:0005829//cytosol;GO:0005622//intracellular;GO:0005654//nucleoplasm;GO:0005886//plasma membrane
P54136	SYRC	K01887|1|0.0|1367|hsa:5917|arginyl-tRNA synthetase [EC:6.1.1.19]	GO:0006420//arginyl-tRNA aminoacylation;GO:0006418//tRNA aminoacylation for protein translation	GO:0034618//arginine binding;GO:0000049//tRNA binding;GO:0004814//arginine-tRNA ligase activity;GO:0045296//cadherin binding;GO:0005524//ATP binding	GO:0005737//cytoplasm;GO:0017101//aminoacyl-tRNA synthetase multienzyme complex;GO:0005634//nucleus;GO:0016020//membrane;GO:0005739//mitochondrion;GO:0005654//nucleoplasm;GO:0005829//cytosol;GO:0070062//extracellular exosome
Q9BX40	LS14B	K18749|1|0.0|788|hsa:149986|protein LSM14	GO:0006417//regulation of translation;GO:0007275//multicellular organism development	GO:0003723//RNA binding	GO:0030529//intracellular ribonucleoprotein complex
P60660	MYL6	K12751|1|1e-109|312|pale:102897344|myosin light chain 6	GO:0006936//muscle contraction;GO:0007519//skeletal muscle tissue development;GO:0030049//muscle filament sliding	GO:0000146//microfilament motor activity;GO:0030898//actin-dependent ATPase activity;GO:0008307//structural constituent of muscle;GO:0005509//calcium ion binding;GO:0003774//motor activity	GO:0016459//myosin complex;GO:0070062//extracellular exosome;GO:0005829//cytosol;GO:0016020//membrane;GO:0016461//unconventional myosin complex;GO:0031012//extracellular matrix;GO:0005903//brush border;GO:0031982//vesicle
P06493	CDK1	K02087|1|0.0|612|ggo:101131389|cyclin-dependent kinase 1 [EC:2.7.11.22 2.7.11.23]	GO:0000187//activation of MAPK activity;GO:0018107//peptidyl-threonine phosphorylation;GO:0034501//protein localization to kinetochore;GO:0030154//cell differentiation;GO:0030855//epithelial cell differentiation;GO:0018105//peptidyl-serine phosphorylation;GO:0000226//microtubule cytoskeleton organization;GO:0051301//cell division;GO:0007049//cell cycle;GO:0007346//regulation of mitotic cell cycle…	GO:0004693//cyclin-dependent protein serine/threonine kinase activity;GO:0008353//RNA polymerase II carboxy-terminal domain kinase activity;GO:0097472//cyclin-dependent protein kinase activity;GO:0030544//Hsp70 protein binding;GO:0004674//protein serine/threonine kinase activity;GO:0005524//ATP binding;GO:0030332//cyclin binding;GO:0035173//histone kinase activity;GO:0003682//chromatin binding	GO:0016020//membrane;GO:0000307//cyclin-dependent protein kinase holoenzyme complex;GO:0000784//nuclear chromosome, telomeric region;GO:0005737//cytoplasm;GO:0072686//mitotic spindle;GO:0070062//extracellular exosome;GO:0005813//centrosome;GO:0005634//nucleus;GO:0005739//mitochondrion;GO:0097125//cyclin B1-CDK1 complex;GO:0005876//spindle microtubule;GO:0005759//mitochondrial matrix;GO:0005829//c…
O95563	MPC2	K22139|1|5e-90|261|nle:100602582|mitochondrial pyruvate carrier 2	GO:0035774//positive regulation of insulin secretion involved in cellular response to glucose stimulus;GO:0006850//mitochondrial pyruvate transmembrane transport;GO:0061732//mitochondrial acetyl-CoA biosynthetic process from pyruvate	GO:0050833//pyruvate transmembrane transporter activity	GO:0005634//nucleus;GO:0005739//mitochondrion;GO:0031305//integral component of mitochondrial inner membrane;GO:0005743//mitochondrial inner membrane;GO:0016021//integral component of membrane
O75326	SEM7A	K06529|1|0.0|1391|hsa:8482|semaphorin 7	GO:0048675//axon extension;GO:0060907//positive regulation of macrophage cytokine production;GO:0007229//integrin-mediated signaling pathway;GO:0045773//positive regulation of axon extension;GO:0050727//regulation of inflammatory response;GO:0021988//olfactory lobe development;GO:0006954//inflammatory response;GO:0006955//immune response;GO:0050919//negative chemotaxis;GO:0070374//positive regula…	GO:0005178//integrin binding;GO:0038191//neuropilin binding	GO:0016020//membrane;GO:0009897//external side of plasma membrane;GO:0005886//plasma membrane;GO:0031225//anchored component of membrane
Q9Y217	MTMR6	K18083|1|0.0|1303|pps:100987222|myotubularin-related protein 6/7/8 [EC:3.1.3.64 3.1.3.95]	GO:0006470//protein dephosphorylation;GO:0046856//phosphatidylinositol dephosphorylation;GO:0006661//phosphatidylinositol biosynthetic process	GO:0052866//phosphatidylinositol phosphate phosphatase activity;GO:0015269//calcium-activated potassium channel activity;GO:0004725//protein tyrosine phosphatase activity;GO:0052629//phosphatidylinositol-3,5-bisphosphate 3-phosphatase activity;GO:0004722//protein serine/threonine phosphatase activity;GO:0004438//phosphatidylinositol-3-phosphatase activity	GO:0005737//cytoplasm;GO:0005635//nuclear envelope;GO:0005829//cytosol
Q9NXF1	TEX10	K14827|1|0.0|1900|hsa:54881|pre-rRNA-processing protein IPI1	GO:0006364//rRNA processing	#	GO:0005737//cytoplasm;GO:0005730//nucleolus;GO:0005654//nucleoplasm;GO:0097344//Rix1 complex;GO:0071339//MLL1 complex
Q12774	ARHG5	K20684|1|0.0|3244|hsa:7984|Rho guanine nucleotide exchange factor 5	GO:0030036//actin cytoskeleton organization;GO:0035023//regulation of Rho protein signal transduction;GO:0043507//positive regulation of JUN kinase activity;GO:0035556//intracellular signal transduction;GO:0043087//regulation of GTPase activity;GO:0043065//positive regulation of apoptotic process;GO:0043547//positive regulation of GTPase activity;GO:0051496//positive regulation of stress fiber as…	GO:0005089//Rho guanyl-nucleotide exchange factor activity;GO:0005085//guanyl-nucleotide exchange factor activity;GO:0005525//GTP binding;GO:0008289//lipid binding	GO:0005886//plasma membrane;GO:0071944//cell periphery;GO:0030054//cell junction;GO:0005737//cytoplasm;GO:0002102//podosome;GO:0005634//nucleus;GO:0005654//nucleoplasm;GO:0042995//cell projection;GO:0005829//cytosol
P15882	CHIN	K20630|1|0.0|961|ggo:101132626|chimaerin	GO:0050770//regulation of axonogenesis;GO:0051056//regulation of small GTPase mediated signal transduction;GO:0008045//motor neuron axon guidance;GO:0035556//intracellular signal transduction;GO:0043087//regulation of GTPase activity;GO:0048013//ephrin receptor signaling pathway	GO:0005070//SH3/SH2 adaptor activity;GO:0046875//ephrin receptor binding;GO:0005096//GTPase activator activity;GO:0046872//metal ion binding	GO:0005737//cytoplasm;GO:0005829//cytosol;GO:0005622//intracellular
P67870	CSK2B	K03115|1|8e-165|458|pmur:107285996|casein kinase II subunit beta	GO:0018107//peptidyl-threonine phosphorylation;GO:0010862//positive regulation of pathway-restricted SMAD protein phosphorylation;GO:0061154//endothelial tube morphogenesis;GO:0033211//adiponectin-activated signaling pathway;GO:0043537//negative regulation of blood vessel endothelial cell migration;GO:0032927//positive regulation of activin receptor signaling pathway	GO:0019887//protein kinase regulator activity;GO:0008134//transcription factor binding;GO:0016301//kinase activity;GO:0004674//protein serine/threonine kinase activity;GO:0019904//protein domain specific binding;GO:0005102//receptor binding;GO:0003682//chromatin binding;GO:0042802//identical protein binding	GO:0005737//cytoplasm;GO:0031519//PcG protein complex;GO:0005886//plasma membrane;GO:0005956//protein kinase CK2 complex;GO:0070062//extracellular exosome
P62166	NCS1	K19932|1|3e-139|391|lcm:102350301|neuronal calcium sensor 1	GO:0050806//positive regulation of synaptic transmission;GO:0045921//positive regulation of exocytosis;GO:0010975//regulation of neuron projection development;GO:0048015//phosphatidylinositol-mediated signaling	GO:0000287//magnesium ion binding;GO:0008427//calcium-dependent protein kinase inhibitor activity;GO:0005509//calcium ion binding;GO:0019901//protein kinase binding;GO:0005245//voltage-gated calcium channel activity	GO:0005886//plasma membrane;GO:0030425//dendrite;GO:0030424//axon;GO:0030054//cell junction;GO:0005737//cytoplasm;GO:0070062//extracellular exosome;GO:0031410//cytoplasmic vesicle;GO:0048471//perinuclear region of cytoplasm;GO:0005794//Golgi apparatus;GO:0045211//postsynaptic membrane;GO:0014069//postsynaptic density;GO:0031045//dense core granule;GO:0043231//intracellular membrane-bounded organe…
P53350	PLK1	K06631|1|0.0|1246|hsa:5347|polo-like kinase 1 [EC:2.7.11.21]	GO:0018105//peptidyl-serine phosphorylation;GO:0032436//positive regulation of proteasomal ubiquitin-dependent protein catabolic process;GO:0000086//G2/M transition of mitotic cell cycle;GO:1901673//regulation of mitotic spindle assembly;GO:0071168//protein localization to chromatin;GO:0010800//positive regulation of peptidyl-threonine phosphorylation;GO:0051437//positive regulation of ubiquitin-…	GO:0000287//magnesium ion binding;GO:0004674//protein serine/threonine kinase activity;GO:0004672//protein kinase activity;GO:0010997//anaphase-promoting complex binding;GO:0005524//ATP binding;GO:0008017//microtubule binding;GO:0016301//kinase activity;GO:0019901//protein kinase binding;GO:0042802//identical protein binding	GO:0000785//chromatin;GO:0005876//spindle microtubule;GO:0005819//spindle;GO:0000942//condensed nuclear chromosome outer kinetochore;GO:0005634//nucleus;GO:0000922//spindle pole;GO:0005654//nucleoplasm;GO:0015630//microtubule cytoskeleton;GO:0000795//synaptonemal complex;GO:0051233//spindle midzone;GO:0000776//kinetochore;GO:0005829//cytosol;GO:0030496//midbody;GO:0005813//centrosome
Q9BRU9	UTP23	K14773|1|0.0|510|hsa:84294|U3 small nucleolar RNA-associated protein 23	GO:0000462//maturation of SSU-rRNA from tricistronic rRNA transcript (SSU-rRNA, 5.8S rRNA, LSU-rRNA);GO:0000480//endonucleolytic cleavage in 5'-ETS of tricistronic rRNA transcript (SSU-rRNA, 5.8S rRNA, LSU-rRNA)	GO:0070181//small ribosomal subunit rRNA binding;GO:0003730//mRNA 3'-UTR binding;GO:0048027//mRNA 5'-UTR binding;GO:0003723//RNA binding	GO:0032040//small-subunit processome;GO:0005730//nucleolus
Q9UKL3	C8AP2	#	GO:0008625//extrinsic apoptotic signaling pathway via death domain receptors;GO:0006919//activation of cysteine-type endopeptidase activity involved in apoptotic process;GO:0097190//apoptotic signaling pathway;GO:0036337//Fas signaling pathway;GO:0006355//regulation of transcription, DNA-templated;GO:0071260//cellular response to mechanical stimulus;GO:0006351//transcription, DNA-templated;GO:000…	GO:0005123//death receptor binding;GO:0042802//identical protein binding;GO:0003714//transcription corepressor activity;GO:0008656//cysteine-type endopeptidase activator activity involved in apoptotic process;GO:0002020//protease binding;GO:0003677//DNA binding;GO:0016505//peptidase activator activity involved in apoptotic process;GO:0032184//SUMO polymer binding	GO:0005737//cytoplasm;GO:0016605//PML body;GO:0005634//nucleus;GO:0005739//mitochondrion
Q9NUL5	RYDEN	#	GO:0051607//defense response to virus;GO:0034342//response to type III interferon;GO:0045071//negative regulation of viral genome replication;GO:0034340//response to type I interferon;GO:0034341//response to interferon-gamma	GO:0003723//RNA binding	GO:0005737//cytoplasm;GO:0005634//nucleus
Q9Y490	TLN1	K06271|1|0.0|5182|hsa:7094|talin	GO:0006928//movement of cell or subcellular component;GO:0007043//cell-cell junction assembly;GO:0007044//cell-substrate junction assembly;GO:0002576//platelet degranulation;GO:0033622//integrin activation;GO:0006936//muscle contraction;GO:0036498//IRE1-mediated unfolded protein response;GO:0007016//cytoskeletal anchoring at plasma membrane;GO:0007229//integrin-mediated signaling pathway;GO:00308…	GO:0005200//structural constituent of cytoskeleton;GO:0030274//LIM domain binding;GO:0017166//vinculin binding;GO:0001786//phosphatidylserine binding;GO:0005178//integrin binding;GO:0051015//actin filament binding;GO:0035091//phosphatidylinositol binding;GO:0045296//cadherin binding	GO:0005925//focal adhesion;GO:0005856//cytoskeleton;GO:0001726//ruffle;GO:0070062//extracellular exosome;GO:0009986//cell surface;GO:0005911//cell-cell junction;GO:0032587//ruffle membrane;GO:0005576//extracellular region;GO:0005829//cytosol
Q8IY67	RAVR1	K11219|1|2e-84|294|fch:102058589|non-receptor tyrosine-protein kinase TYK2 [EC:2.7.10.2]!K13219|2|4e-13|75.5|dqu:106751526|splicing factor, proline- and glutamine-rich!K13214|4|2e-12|76.3|sfm:108931001|non-POU domain-containing octamer-binding protein	GO:0000398//mRNA splicing, via spliceosome	GO:0003723//RNA binding;GO:0003676//nucleic acid binding	GO:0005737//cytoplasm;GO:0005634//nucleus;GO:0030529//intracellular ribonucleoprotein complex;GO:0019013//viral nucleocapsid
Q86VZ4	LRP11	K15619|1|4e-40|157|amj:102574141|Kunitz-type protease inhibitor 1	GO:0042594//response to starvation;GO:0033555//multicellular organismal response to stress;GO:0009612//response to mechanical stimulus;GO:0035902//response to immobilization stress;GO:0009414//response to water deprivation;GO:0009409//response to cold;GO:0009408//response to heat	GO:0051219//phosphoprotein binding	GO:0016021//integral component of membrane;GO:0005886//plasma membrane
P0DJ93	SIM13	#	#	#	GO:0016021//integral component of membrane
Q10472	GALT1	K00710|1|0.0|1170|rro:104661889|polypeptide N-acetylgalactosaminyltransferase [EC:2.4.1.41]	GO:0018242//protein O-linked glycosylation via serine;GO:0016266//O-glycan processing;GO:0006493//protein O-linked glycosylation;GO:0006486//protein glycosylation;GO:0018243//protein O-linked glycosylation via threonine	GO:0030246//carbohydrate binding;GO:0004653//polypeptide N-acetylgalactosaminyltransferase activity;GO:0030145//manganese ion binding;GO:0016757//transferase activity, transferring glycosyl groups	GO:0016021//integral component of membrane;GO:0016020//membrane;GO:0005789//endoplasmic reticulum membrane;GO:0005576//extracellular region;GO:0032580//Golgi cisterna membrane;GO:0000139//Golgi membrane;GO:0048471//perinuclear region of cytoplasm
P52789	HXK2	K00844|1|0.0|1891|hsa:3099|hexokinase [EC:2.7.1.1]	GO:0007595//lactation;GO:0061621//canonical glycolysis;GO:0035795//negative regulation of mitochondrial membrane permeability;GO:0046324//regulation of glucose import;GO:0006096//glycolytic process;GO:1990830//cellular response to leukemia inhibitory factor;GO:2000378//negative regulation of reactive oxygen species metabolic process;GO:1904925//positive regulation of autophagy of mitochondrion in…	GO:0008865//fructokinase activity;GO:0004396//hexokinase activity;GO:0019158//mannokinase activity;GO:0004340//glucokinase activity;GO:0005524//ATP binding;GO:0005536//glucose binding	GO:0016020//membrane;GO:0005829//cytosol;GO:0005623//cell;GO:0005741//mitochondrial outer membrane
P29034	S10A2	K21128|1|3e-19|81.3|mdo:100019177|protein S100-A9!K17274|2|2e-16|73.6|sfm:108925470|calpactin-1 light chain	GO:0043542//endothelial cell migration	GO:0005509//calcium ion binding;GO:0042802//identical protein binding;GO:0046914//transition metal ion binding	#
P12757	SKIL	K18499|1|0.0|1413|hsa:6498|Ski-like protein	GO:1902043//positive regulation of extrinsic apoptotic signaling pathway via death domain receptors;GO:1902231//positive regulation of intrinsic apoptotic signaling pathway in response to DNA damage;GO:0042981//regulation of apoptotic process;GO:0000122//negative regulation of transcription from RNA polymerase II promoter;GO:0002260//lymphocyte homeostasis;GO:0001825//blastocyst formation;GO:0007…	GO:0001078//transcriptional repressor activity, RNA polymerase II proximal promoter sequence-specific DNA binding;GO:0003714//transcription corepressor activity;GO:0032403//protein complex binding;GO:0019904//protein domain specific binding;GO:0046332//SMAD binding;GO:0000978//RNA polymerase II proximal promoter sequence-specific DNA binding;GO:0003682//chromatin binding	GO:0001669//acrosomal vesicle;GO:0005737//cytoplasm;GO:0016605//PML body;GO:0005654//nucleoplasm;GO:0043234//protein complex;GO:0005634//nucleus
Q96I51	RCC1L	K10615|1|2e-29|128|pbar:105427083|E3 ubiquitin-protein ligase HERC4 [EC:2.3.2.26]	#	GO:0003723//RNA binding	GO:0005739//mitochondrion
Q96S90	LYSM1	#	#	#	#
O76081	RGS20	K16449|1|0.0|795|hsa:8601|regulator of G-protein signaling	GO:0009968//negative regulation of signal transduction;GO:0008277//regulation of G-protein coupled receptor protein signaling pathway	GO:0005096//GTPase activator activity	GO:0005737//cytoplasm;GO:0031410//cytoplasmic vesicle;GO:0005634//nucleus;GO:0005802//trans-Golgi network;GO:0005886//plasma membrane
O00154	BACH	K17360|1|0.0|790|hsa:11332|acyl-coenzyme A thioesterase 7 [EC:3.1.2.2]	GO:1900535//palmitic acid biosynthetic process;GO:0006631//fatty acid metabolic process;GO:0006637//acyl-CoA metabolic process;GO:0015937//coenzyme A biosynthetic process;GO:0036114//medium-chain fatty-acyl-CoA catabolic process;GO:0036116//long-chain fatty-acyl-CoA catabolic process;GO:0051792//medium-chain fatty acid biosynthetic process	GO:0016787//hydrolase activity;GO:0016290//palmitoyl-CoA hydrolase activity;GO:0000062//fatty-acyl-CoA binding;GO:0102991//myristoyl-CoA hydrolase activity;GO:0052689//carboxylic ester hydrolase activity;GO:0047617//acyl-CoA hydrolase activity;GO:0036042//long-chain fatty acyl-CoA binding;GO:0042803//protein homodimerization activity	GO:0070062//extracellular exosome;GO:0005829//cytosol;GO:0005739//mitochondrion;GO:0005654//nucleoplasm
Q8WXE0	CSKI2	K21952|1|0.0|2378|hsa:57513|CASK-interacting protein	#	#	GO:0005654//nucleoplasm;GO:0005737//cytoplasm;GO:0016020//membrane
P02647	APOA1	K08757|1|0.0|537|ggo:101137897|apolipoprotein A-I	GO:0060192//negative regulation of lipase activity;GO:0034115//negative regulation of heterotypic cell-cell adhesion;GO:0006656//phosphatidylcholine biosynthetic process;GO:0030325//adrenal gland development;GO:0006869//lipid transport;GO:0010804//negative regulation of tumor necrosis factor-mediated signaling pathway;GO:0070328//triglyceride homeostasis;GO:0035025//positive regulation of Rho pro…	GO:0031072//heat shock protein binding;GO:0008035//high-density lipoprotein particle binding;GO:0017127//cholesterol transporter activity;GO:0060228//phosphatidylcholine-sterol O-acyltransferase activator activity;GO:0034191//apolipoprotein A-I receptor binding;GO:0034190//apolipoprotein receptor binding;GO:0005548//phospholipid transporter activity;GO:0001540//amyloid-beta binding;GO:0005543//ph…	GO:0031012//extracellular matrix;GO:0030139//endocytic vesicle;GO:0042627//chylomicron;GO:0031410//cytoplasmic vesicle;GO:0005634//nucleus;GO:0072562//blood microparticle;GO:0034361//very-low-density lipoprotein particle;GO:0034363//intermediate-density lipoprotein particle;GO:0034364//high-density lipoprotein particle;GO:0034365//discoidal high-density lipoprotein particle;GO:0034366//spherical …
O15455	TLR3	K05401|1|0.0|1840|hsa:7098|toll-like receptor 3	GO:0009597//detection of virus;GO:0071360//cellular response to exogenous dsRNA;GO:0006954//inflammatory response;GO:0034138//toll-like receptor 3 signaling pathway;GO:0071260//cellular response to mechanical stimulus;GO:0035690//cellular response to drug;GO:0097191//extrinsic apoptotic signaling pathway;GO:0008584//male gonad development;GO:0035458//cellular response to interferon-beta;GO:001062…	GO:0004872//receptor activity;GO:0042802//identical protein binding;GO:0004888//transmembrane signaling receptor activity;GO:0003725//double-stranded RNA binding	GO:0005887//integral component of plasma membrane;GO:0005622//intracellular;GO:0010008//endosome membrane;GO:0036020//endolysosome membrane;GO:0016021//integral component of membrane;GO:0016020//membrane;GO:0005737//cytoplasm;GO:0005789//endoplasmic reticulum membrane;GO:0000139//Golgi membrane;GO:0005765//lysosomal membrane;GO:0005769//early endosome
O15194	CTDSL	K15731|1|0.0|568|hsa:10217|carboxy-terminal domain RNA polymerase II polypeptide A small phosphatase [EC:3.1.3.16]	GO:2000134//negative regulation of G1/S transition of mitotic cell cycle;GO:0001933//negative regulation of protein phosphorylation	GO:0016791//phosphatase activity;GO:0004721//phosphoprotein phosphatase activity;GO:0046872//metal ion binding	GO:0070062//extracellular exosome;GO:0005634//nucleus
Q9NPH3	IL1AP	K04723|1|0.0|1185|pps:100990776|interleukin 1 receptor accessory protein	GO:0006955//immune response;GO:0072602//interleukin-4 secretion;GO:1900006//positive regulation of dendrite development;GO:0042094//interleukin-2 biosynthetic process;GO:0051965//positive regulation of synapse assembly;GO:0045087//innate immune response;GO:0006461//protein complex assembly;GO:0006954//inflammatory response;GO:0051092//positive regulation of NF-kappaB transcription factor activity…	GO:0004871//signal transducer activity;GO:1990782//protein tyrosine kinase binding;GO:0004908//interleukin-1 receptor activity;GO:0002114//interleukin-33 receptor activity	GO:0005887//integral component of plasma membrane;GO:0005615//extracellular space;GO:0016021//integral component of membrane;GO:0016020//membrane;GO:0005886//plasma membrane;GO:0005576//extracellular region
Q6ZNB6	NFXL1	K15683|1|0.0|1831|hsa:152518|NF-X1-type zinc finger protein NFXL1	GO:0006366//transcription from RNA polymerase II promoter	GO:0003700//DNA binding transcription factor activity;GO:0008270//zinc ion binding;GO:0001078//transcriptional repressor activity, RNA polymerase II proximal promoter sequence-specific DNA binding;GO:0000977//RNA polymerase II regulatory region sequence-specific DNA binding	GO:0005634//nucleus;GO:0016020//membrane;GO:0016021//integral component of membrane
O00151	PDLI1	K19867|1|6e-62|214|aplc:110984471|LIM domain-binding protein 3	GO:0006355//regulation of transcription, DNA-templated;GO:0001666//response to hypoxia;GO:0006979//response to oxidative stress	GO:0046872//metal ion binding;GO:0003713//transcription coactivator activity;GO:0098641//cadherin binding involved in cell-cell adhesion	GO:0005737//cytoplasm;GO:0005856//cytoskeleton;GO:0005925//focal adhesion;GO:0005913//cell-cell adherens junction;GO:0005667//transcription factor complex
P50395	GDIB	K17255|1|0.0|917|nle:100579667|Rab GDP dissociation inhibitor	GO:0051056//regulation of small GTPase mediated signal transduction;GO:0007264//small GTPase mediated signal transduction;GO:0016192//vesicle-mediated transport;GO:0061024//membrane organization;GO:0043312//neutrophil degranulation;GO:0015031//protein transport;GO:0007165//signal transduction	GO:0005093//Rab GDP-dissociation inhibitor activity;GO:0005096//GTPase activator activity;GO:0031267//small GTPase binding;GO:0003723//RNA binding	GO:0005737//cytoplasm;GO:0005829//cytosol;GO:0016020//membrane;GO:0031982//vesicle;GO:0070062//extracellular exosome;GO:0035578//azurophil granule lumen;GO:0005576//extracellular region;GO:0034774//secretory granule lumen;GO:0005925//focal adhesion
Q86VW0	SESD1	K12567|1|2e-113|382|aplc:110985841|titin [EC:2.7.11.1]	GO:1904878//negative regulation of calcium ion transmembrane transport via high voltage-gated calcium channel	GO:0070273//phosphatidylinositol-4-phosphate binding;GO:0010314//phosphatidylinositol-5-phosphate binding;GO:0070300//phosphatidic acid binding;GO:0032266//phosphatidylinositol-3-phosphate binding;GO:0005546//phosphatidylinositol-4,5-bisphosphate binding;GO:0043325//phosphatidylinositol-3,4-bisphosphate binding;GO:0080025//phosphatidylinositol-3,5-bisphosphate binding	GO:0034704//calcium channel complex
Q9Y5J9	TIM8B	K17780|1|1e-56|174|ssc:100516748|mitochondrial import inner membrane translocase subunit TIM8	GO:0098655//cation transmembrane transport;GO:0007605//sensory perception of sound;GO:0006626//protein targeting to mitochondrion;GO:0015031//protein transport;GO:0072321//chaperone-mediated protein transport	GO:0008270//zinc ion binding;GO:0046873//metal ion transmembrane transporter activity;GO:0046872//metal ion binding	GO:0005615//extracellular space;GO:0016020//membrane;GO:0042719//mitochondrial intermembrane space protein transporter complex;GO:0005739//mitochondrion;GO:0005743//mitochondrial inner membrane
O60603	TLR2	K10159|1|0.0|1606|hsa:7097|toll-like receptor 2	GO:0048714//positive regulation of oligodendrocyte differentiation;GO:0008285//negative regulation of cell proliferation;GO:0034134//toll-like receptor 2 signaling pathway;GO:0032289//central nervous system myelin formation;GO:0032868//response to insulin;GO:0032496//response to lipopolysaccharide;GO:0001666//response to hypoxia;GO:0032493//response to bacterial lipoprotein;GO:0046209//nitric oxi…	GO:0032403//protein complex binding;GO:0071723//lipopeptide binding;GO:0001530//lipopolysaccharide binding;GO:0001875//lipopolysaccharide receptor activity;GO:0042834//peptidoglycan binding	GO:0005737//cytoplasm;GO:0016021//integral component of membrane;GO:0005794//Golgi apparatus;GO:0009986//cell surface;GO:0044297//cell body;GO:0042995//cell projection;GO:0030670//phagocytic vesicle membrane;GO:0045121//membrane raft
P48735	IDHP	K00031|1|0.0|948|hsa:3418|isocitrate dehydrogenase [EC:1.1.1.42]	GO:1904465//negative regulation of matrix metallopeptidase secretion;GO:0060253//negative regulation of glial cell proliferation;GO:0005975//carbohydrate metabolic process;GO:0006099//tricarboxylic acid cycle;GO:0007005//mitochondrion organization;GO:0006103//2-oxoglutarate metabolic process;GO:0006102//isocitrate metabolic process;GO:1903976//negative regulation of glial cell migration;GO:000609…	GO:0051287//NAD binding;GO:0000287//magnesium ion binding;GO:0004450//isocitrate dehydrogenase (NADP+) activity	GO:0070062//extracellular exosome;GO:0005743//mitochondrial inner membrane;GO:0005829//cytosol;GO:0005777//peroxisome;GO:0005739//mitochondrion;GO:0005759//mitochondrial matrix
Q9NSY0	NRBP2	K08875|1|0.0|1039|pps:100971016|nuclear receptor-binding protein	GO:0006468//protein phosphorylation;GO:0006888//ER to Golgi vesicle-mediated transport;GO:0030182//neuron differentiation;GO:0043524//negative regulation of neuron apoptotic process;GO:0035556//intracellular signal transduction;GO:0016242//negative regulation of macroautophagy	GO:0004674//protein serine/threonine kinase activity;GO:0004672//protein kinase activity;GO:0005524//ATP binding	GO:0005737//cytoplasm;GO:0005829//cytosol;GO:0012505//endomembrane system
Q96AC1	FERM2	K17083|1|0.0|1417|pps:100995515|kindlin 2	GO:0034446//substrate adhesion-dependent cell spreading;GO:0007160//cell-matrix adhesion;GO:0048041//focal adhesion assembly;GO:0033622//integrin activation;GO:0008360//regulation of cell shape;GO:0034329//cell junction assembly;GO:0007179//transforming growth factor beta receptor signaling pathway;GO:0007229//integrin-mediated signaling pathway;GO:0016055//Wnt signaling pathway;GO:0072657//prote…	GO:0005547//phosphatidylinositol-3,4,5-trisphosphate binding	GO:0005737//cytoplasm;GO:0001725//stress fiber;GO:0005925//focal adhesion;GO:0005634//nucleus;GO:0031674//I band;GO:0031234//extrinsic component of cytoplasmic side of plasma membrane;GO:0005654//nucleoplasm;GO:0031941//filamentous actin;GO:0031258//lamellipodium membrane;GO:0009986//cell surface;GO:0005938//cell cortex;GO:0005829//cytosol
P01892	1A02	K06751|1|0.0|674|pps:100978112|major histocompatibility complex, class I	#	#	#
Q8N5F7	NKAP	K09229|1|5e-107|350|oas:105603790|KRAB and SCAN domains-containing zinc finger protein	GO:0019827//stem cell population maintenance;GO:0007219//Notch signaling pathway;GO:0071425//hematopoietic stem cell proliferation;GO:0033077//T cell differentiation in thymus;GO:0000122//negative regulation of transcription from RNA polymerase II promoter;GO:0046638//positive regulation of alpha-beta T cell differentiation;GO:1903955//positive regulation of protein targeting to mitochondrion;GO:…	GO:0031490//chromatin DNA binding;GO:0003682//chromatin binding;GO:0003723//RNA binding	GO:0005829//cytosol;GO:0005654//nucleoplasm
Q9NRW7	VPS45	K12479|1|0.0|1181|hsa:11311|vacuolar protein sorting-associated protein 45	GO:0006904//vesicle docking involved in exocytosis;GO:0006886//intracellular protein transport;GO:0007596//blood coagulation	#	GO:0005794//Golgi apparatus;GO:0000139//Golgi membrane;GO:0016021//integral component of membrane;GO:0010008//endosome membrane
Q96MH2	HEXI2	K15189|1|0.0|585|ggo:101144939|protein HEXIM1/2	GO:0000122//negative regulation of transcription from RNA polymerase II promoter;GO:0045892//negative regulation of transcription, DNA-templated;GO:0006351//transcription, DNA-templated;GO:0045736//negative regulation of cyclin-dependent protein serine/threonine kinase activity	GO:0097322//7SK snRNA binding;GO:0004861//cyclin-dependent protein serine/threonine kinase inhibitor activity;GO:0017069//snRNA binding;GO:0042802//identical protein binding	GO:0005737//cytoplasm;GO:0016607//nuclear speck;GO:0005634//nucleus;GO:0005654//nucleoplasm;GO:0005829//cytosol
Q5JTW2	CEP78	K16765|1|0.0|1419|hsa:84131|centrosomal protein CEP78	GO:0000086//G2/M transition of mitotic cell cycle;GO:0044782//cilium organization;GO:0010389//regulation of G2/M transition of mitotic cell cycle;GO:0097711//ciliary basal body-plasma membrane docking	#	GO:0036064//ciliary basal body;GO:0005813//centrosome;GO:0005829//cytosol;GO:0005814//centriole
Q9H944	MED20	K13528|1|3e-159|443|pale:102882374|mediator of RNA polymerase II transcription subunit 20	GO:0006357//regulation of transcription from RNA polymerase II promoter;GO:0006351//transcription, DNA-templated;GO:0006367//transcription initiation from RNA polymerase II promoter;GO:0006366//transcription from RNA polymerase II promoter;GO:0035914//skeletal muscle cell differentiation	GO:0003713//transcription coactivator activity;GO:0001104//RNA polymerase II transcription cofactor activity;GO:0003899//DNA-directed 5'-3' RNA polymerase activity;GO:0061630//ubiquitin protein ligase activity	GO:0005654//nucleoplasm;GO:0016592//mediator complex;GO:0000151//ubiquitin ligase complex
Q6YP21	KAT3	K00816|1|0.0|939|hsa:56267|kynurenine---oxoglutarate transaminase / cysteine-S-conjugate beta-lyase / glutamine---phenylpyruvate transaminase [EC:2.6.1.7 4.4.1.13 2.6.1.64]	GO:0070189//kynurenine metabolic process;GO:0006520//cellular amino acid metabolic process;GO:0009058//biosynthetic process;GO:0006103//2-oxoglutarate metabolic process	GO:0036137//kynurenine aminotransferase activity;GO:0016212//kynurenine-oxoglutarate transaminase activity;GO:0047804//cysteine-S-conjugate beta-lyase activity;GO:0003723//RNA binding;GO:0042803//protein homodimerization activity;GO:0016829//lyase activity;GO:0047315//kynurenine-glyoxylate transaminase activity;GO:0030170//pyridoxal phosphate binding	GO:0005739//mitochondrion
Q9BT78	CSN4	K12178|1|0.0|838|pale:102889215|COP9 signalosome complex subunit 4	GO:0006283//transcription-coupled nucleotide-excision repair;GO:0000338//protein deneddylation;GO:0000715//nucleotide-excision repair, DNA damage recognition;GO:0043687//post-translational protein modification	GO:0019784//NEDD8-specific protease activity	GO:0016607//nuclear speck;GO:0008021//synaptic vesicle;GO:0070062//extracellular exosome;GO:0005634//nucleus;GO:0005654//nucleoplasm;GO:0005829//cytosol;GO:0030054//cell junction;GO:0008180//COP9 signalosome
P17544	ATF7	K09045|1|0.0|991|csab:103238406|activating transcription factor 7	#	GO:0003700//DNA binding transcription factor activity;GO:0008134//transcription factor binding;GO:0051019//mitogen-activated protein kinase binding;GO:0003676//nucleic acid binding	GO:0034399//nuclear periphery
Q5TGY3	AHDC1	K22592|1|0.0|3184|hsa:27245|AT-hook DNA-binding motif-containing protein 1	#	GO:0003677//DNA binding	#
Q8IWE2	NXP20	K10442|1|4e-32|137|pmur:107293702|kelch-like protein 1/4/5	#	#	GO:0005654//nucleoplasm;GO:0005794//Golgi apparatus;GO:0005634//nucleus;GO:0005829//cytosol
P23526	SAHH	K01251|1|0.0|900|pps:100974216|adenosylhomocysteinase [EC:3.3.1.1]	GO:0002439//chronic inflammatory response to antigenic stimulus;GO:0071268//homocysteine biosynthetic process;GO:0032259//methylation;GO:0006730//one-carbon metabolic process;GO:0000096//sulfur amino acid metabolic process;GO:0007584//response to nutrient;GO:0042745//circadian sleep/wake cycle;GO:0033353//S-adenosylmethionine cycle;GO:0019510//S-adenosylhomocysteine catabolic process;GO:0001666//…	GO:0030554//adenyl nucleotide binding;GO:0051287//NAD binding;GO:0004013//adenosylhomocysteinase activity;GO:0042802//identical protein binding	GO:0042470//melanosome;GO:0070062//extracellular exosome;GO:0005634//nucleus;GO:0043005//neuron projection;GO:0005829//cytosol
Q96LJ7	DHRS1	K11163|1|0.0|644|hsa:115817|dehydrogenase/reductase SDR family member 1 [EC:1.1.-.-]	#	GO:0016491//oxidoreductase activity	GO:0005743//mitochondrial inner membrane;GO:0005783//endoplasmic reticulum
P14923	PLAK	K10056|1|0.0|1539|pon:100440279|junction plakoglobin	GO:0034333//adherens junction assembly;GO:0034332//adherens junction organization;GO:0002159//desmosome assembly;GO:0072659//protein localization to plasma membrane;GO:0050982//detection of mechanical stimulus;GO:0090263//positive regulation of canonical Wnt signaling pathway;GO:0086073//bundle of His cell-Purkinje myocyte adhesion involved in cell communication;GO:0016477//cell migration;GO:0043…	GO:0086083//cell adhesive protein binding involved in bundle of His cell-Purkinje myocyte communication;GO:0004871//signal transducer activity;GO:0003713//transcription coactivator activity;GO:0005199//structural constituent of cell wall;GO:0005198//structural molecule activity;GO:0042803//protein homodimerization activity;GO:0019901//protein kinase binding;GO:0050839//cell adhesion molecule bind…	GO:0015629//actin cytoskeleton;GO:0009898//cytoplasmic side of plasma membrane;GO:0031012//extracellular matrix;GO:0014704//intercalated disc;GO:0016342//catenin complex;GO:0005925//focal adhesion;GO:0030057//desmosome;GO:0030018//Z disc;GO:0005737//cytoplasm;GO:0070062//extracellular exosome;GO:0005634//nucleus;GO:0071665//gamma-catenin-TCF7L2 complex;GO:0035580//specific granule lumen;GO:000585…
Q9NZP6	NPAP1	K14316|1|6e-14|83.2|lav:100654720|nuclear pore complex protein Nup121	GO:0030154//cell differentiation;GO:0006606//protein import into nucleus;GO:0007283//spermatogenesis;GO:0007275//multicellular organism development;GO:0006405//RNA export from nucleus	GO:0017056//structural constituent of nuclear pore;GO:0008139//nuclear localization sequence binding;GO:0005487//nucleocytoplasmic transporter activity	GO:0070062//extracellular exosome;GO:0005637//nuclear inner membrane;GO:0005622//intracellular;GO:0005654//nucleoplasm
A6NL08	O6C75	K04257|1|0.0|627|hsa:390323|olfactory receptor	#	GO:0004930//G-protein coupled receptor activity;GO:0004984//olfactory receptor activity	GO:0005886//plasma membrane;GO:0016021//integral component of membrane
Q9H0R1	AP5M1	K19023|1|0.0|1013|pps:100982636|AP-5 complex subunit mu-1	GO:0016197//endosomal transport;GO:0015031//protein transport	#	GO:0016020//membrane;GO:0005829//cytosol;GO:0005770//late endosome;GO:0005764//lysosome;GO:0005765//lysosomal membrane;GO:0030119//AP-type membrane coat adaptor complex;GO:0031902//late endosome membrane
O15294	OGT1	K09667|1|0.0|2189|ggo:101140533|protein O-GlcNAc transferase [EC:2.4.1.255]	GO:0032922//circadian regulation of gene expression;GO:0035020//regulation of Rac protein signal transduction;GO:0007165//signal transduction;GO:0032868//response to insulin;GO:0006110//regulation of glycolytic process;GO:0031397//negative regulation of protein ubiquitination;GO:0016579//protein deubiquitination;GO:0080182//histone H3-K4 trimethylation;GO:0007584//response to nutrient;GO:0006915/…	GO:0046972//histone acetyltransferase activity (H4-K16 specific);GO:0008375//acetylglucosaminyltransferase activity;GO:0043996//histone acetyltransferase activity (H4-K8 specific);GO:0043995//histone acetyltransferase activity (H4-K5 specific);GO:0005547//phosphatidylinositol-3,4,5-trisphosphate binding;GO:0016740//transferase activity;GO:0016262//protein N-acetylglucosaminyltransferase activity;…	GO:0000123//histone acetyltransferase complex;GO:0005634//nucleus;GO:0005739//mitochondrion;GO:0005654//nucleoplasm;GO:0005886//plasma membrane;GO:0005829//cytosol
Q92828	COR2A	K13887|1|0.0|1099|hsa:7464|coronin-2	GO:0030036//actin cytoskeleton organization;GO:0035556//intracellular signal transduction	GO:0051015//actin filament binding	GO:0015629//actin cytoskeleton;GO:0017053//transcriptional repressor complex
Q9H9Q2	CSN7B	K12180|1|0.0|541|sbq:101030954|COP9 signalosome complex subunit 7	GO:0006283//transcription-coupled nucleotide-excision repair;GO:0000338//protein deneddylation;GO:0000715//nucleotide-excision repair, DNA damage recognition;GO:0043687//post-translational protein modification	#	GO:0005737//cytoplasm;GO:0005829//cytosol;GO:0005654//nucleoplasm;GO:0008180//COP9 signalosome
Q2M389	WASC4	K18465|1|0.0|2437|hsa:23325|WASH complex subunit 7	GO:0007032//endosome organization;GO:0016197//endosomal transport;GO:0015031//protein transport	#	GO:0071203//WASH complex;GO:0005768//endosome;GO:0005769//early endosome
Q03001	DYST	K10382|1|0.0|1.513e+04|ptr:462793|dystonin	#	#	#
Q9UIJ5	ZDHC2	K20028|1|0.0|771|ggo:101142294|palmitoyltransferase ZDHHC2/15/20 [EC:2.3.1.225]	GO:0044267//cellular protein metabolic process;GO:0018345//protein palmitoylation	GO:0019706//protein-cysteine S-palmitoyltransferase activity;GO:0016409//palmitoyltransferase activity	GO:0005794//Golgi apparatus;GO:0005783//endoplasmic reticulum;GO:0016021//integral component of membrane;GO:0055038//recycling endosome membrane;GO:0005887//integral component of plasma membrane;GO:0005886//plasma membrane
P23467	PTPRB	K05694|1|0.0|4152|hsa:5787|receptor-type tyrosine-protein phosphatase beta [EC:3.1.3.48]	GO:0016311//dephosphorylation;GO:0006470//protein dephosphorylation;GO:0043312//neutrophil degranulation;GO:0006796//phosphate-containing compound metabolic process;GO:0001525//angiogenesis	GO:0005001//transmembrane receptor protein tyrosine phosphatase activity	GO:0043235//receptor complex;GO:0070821//tertiary granule membrane;GO:0035579//specific granule membrane;GO:0005887//integral component of plasma membrane;GO:0005886//plasma membrane
Q76NI1	KNDC1	K14317|1|4e-39|161|ncc:104941601|nuclear pore complex protein Nup214!K02374|2|1e-09|70.1|lak:106163413|tyrosine-protein phosphatase non-receptor type 13!K08019|4|2e-07|62.8|nfu:107383628|Rap guanine nucleotide exchange factor 5!K04351|5|3e-07|62.4|sko:100373735|Rap guanine nucleotide exchange factor 4	GO:0021707//cerebellar granule cell differentiation;GO:0050773//regulation of dendrite development;GO:0048814//regulation of dendrite morphogenesis;GO:0007264//small GTPase mediated signal transduction;GO:0001934//positive regulation of protein phosphorylation	GO:0005088//Ras guanyl-nucleotide exchange factor activity	GO:0043204//perikaryon;GO:0032045//guanyl-nucleotide exchange factor complex;GO:0030425//dendrite;GO:0043025//neuronal cell body
P07992	ERCC1	K10849|1|0.0|608|pps:100988695|DNA excision repair protein ERCC-1	GO:0006295//nucleotide-excision repair, DNA incision, 3'-to lesion;GO:0006296//nucleotide-excision repair, DNA incision, 5'-to lesion;GO:0035264//multicellular organism growth;GO:0006293//nucleotide-excision repair, preincision complex stabilization;GO:0048568//embryonic organ development;GO:0035166//post-embryonic hemopoiesis;GO:0008584//male gonad development;GO:0009650//UV protection;GO:007091…	GO:0008022//protein C-terminus binding;GO:1990599//3' overhang single-stranded DNA endodeoxyribonuclease activity;GO:0001094//TFIID-class transcription factor binding;GO:0003697//single-stranded DNA binding;GO:0019904//protein domain specific binding;GO:0000014//single-stranded DNA endodeoxyribonuclease activity;GO:0004519//endonuclease activity;GO:0003684//damaged DNA binding	GO:0000784//nuclear chromosome, telomeric region;GO:0000109//nucleotide-excision repair complex;GO:0005654//nucleoplasm;GO:0070522//ERCC4-ERCC1 complex;GO:0000110//nucleotide-excision repair factor 1 complex;GO:0005829//cytosol;GO:0005669//transcription factor TFIID complex
P48307	TFPI2	#	GO:0007596//blood coagulation;GO:0071498//cellular response to fluid shear stress	GO:0005201//extracellular matrix structural constituent;GO:0004867//serine-type endopeptidase inhibitor activity	GO:0031012//extracellular matrix;GO:0005578//proteinaceous extracellular matrix
P31323	KAP3	K04739|1|0.0|866|hsa:5577|cAMP-dependent protein kinase regulator	GO:0006631//fatty acid metabolic process;GO:0000086//G2/M transition of mitotic cell cycle;GO:0007596//blood coagulation;GO:0007612//learning;GO:0034199//activation of protein kinase A activity;GO:0035556//intracellular signal transduction;GO:0097711//ciliary basal body-plasma membrane docking;GO:0071377//cellular response to glucagon stimulus;GO:0003091//renal water homeostasis;GO:0097338//respo…	GO:0034236//protein kinase A catalytic subunit binding;GO:0008603//cAMP-dependent protein kinase regulator activity;GO:0016301//kinase activity;GO:0019901//protein kinase binding;GO:0004862//cAMP-dependent protein kinase inhibitor activity;GO:0019904//protein domain specific binding;GO:0030552//cAMP binding;GO:0031625//ubiquitin protein ligase binding	GO:0005737//cytoplasm;GO:0070062//extracellular exosome;GO:0048471//perinuclear region of cytoplasm;GO:0043025//neuronal cell body;GO:0005886//plasma membrane;GO:0005952//cAMP-dependent protein kinase complex;GO:0043197//dendritic spine;GO:0043198//dendritic shaft;GO:0005829//cytosol;GO:0045121//membrane raft;GO:0005743//mitochondrial inner membrane;GO:0097546//ciliary base;GO:0005813//centrosome
Q9H173	SIL1	K14001|1|0.0|939|hsa:64374|nucleotide exchange factor SIL1	GO:0006457//protein folding;GO:0006886//intracellular protein transport	GO:0051082//unfolded protein binding	GO:0005615//extracellular space;GO:0005788//endoplasmic reticulum lumen;GO:0005783//endoplasmic reticulum
P15531	NDKA	K00940|1|1e-111|319|nle:105737507|nucleoside-diphosphate kinase [EC:2.7.4.6]	GO:0007595//lactation;GO:0030154//cell differentiation;GO:0021766//hippocampus development;GO:0010629//negative regulation of gene expression;GO:0035690//cellular response to drug;GO:0043388//positive regulation of DNA binding;GO:0014075//response to amine;GO:0042981//regulation of apoptotic process;GO:0002762//negative regulation of myeloid leukocyte differentiation;GO:0006228//UTP biosynthetic …	GO:0000977//RNA polymerase II regulatory region sequence-specific DNA binding;GO:0000287//magnesium ion binding;GO:0043024//ribosomal small subunit binding;GO:0046872//metal ion binding;GO:0003697//single-stranded DNA binding;GO:0005524//ATP binding;GO:0005525//GTP binding;GO:0019215//intermediate filament binding;GO:0042802//identical protein binding;GO:0019901//protein kinase binding;GO:0004536…	GO:0005737//cytoplasm;GO:0016020//membrane;GO:0070062//extracellular exosome;GO:0005813//centrosome;GO:0005634//nucleus;GO:0005739//mitochondrion;GO:0048471//perinuclear region of cytoplasm;GO:0005882//intermediate filament;GO:0032587//ruffle membrane;GO:0005829//cytosol;GO:0005622//intracellular;GO:0043209//myelin sheath;GO:0005741//mitochondrial outer membrane
P31948	STIP1	K09553|1|0.0|1116|pon:100456750|stress-induced-phosphoprotein 1	GO:0006950//response to stress	GO:0008022//protein C-terminus binding;GO:0030544//Hsp70 protein binding;GO:0051087//chaperone binding;GO:0003723//RNA binding	GO:0043234//protein complex;GO:0005794//Golgi apparatus;GO:0005634//nucleus;GO:0043209//myelin sheath;GO:0005829//cytosol
O60331	PI51C	K00889|1|0.0|1376|hsa:23396|1-phosphatidylinositol-4-phosphate 5-kinase [EC:2.7.1.68]	GO:0006909//phagocytosis;GO:0034333//adherens junction assembly;GO:0072583//clathrin-dependent endocytosis;GO:0030036//actin cytoskeleton organization;GO:0061024//membrane organization;GO:0048488//synaptic vesicle endocytosis;GO:0006661//phosphatidylinositol biosynthetic process;GO:0030593//neutrophil chemotaxis;GO:0098609//cell-cell adhesion;GO:0014066//regulation of phosphatidylinositol 3-kinas…	GO:0052812//phosphatidylinositol-3,4-bisphosphate 5-kinase activity;GO:0052811//1-phosphatidylinositol-3-phosphate 4-kinase activity;GO:0005524//ATP binding;GO:0016308//1-phosphatidylinositol-4-phosphate 5-kinase activity;GO:0016307//phosphatidylinositol phosphate kinase activity	GO:0005925//focal adhesion;GO:0010008//endosome membrane;GO:0005654//nucleoplasm;GO:0032587//ruffle membrane;GO:0001891//phagocytic cup;GO:0005829//cytosol;GO:0098793//presynapse;GO:0001931//uropod
Q12929	EPS8	K17277|1|0.0|1707|hsa:2059|epidermal growth factor receptor kinase substrate 8	GO:0048149//behavioral response to ethanol;GO:0007165//signal transduction;GO:0030832//regulation of actin filament length;GO:1990830//cellular response to leukemia inhibitory factor;GO:0016601//Rac protein signal transduction;GO:0031532//actin cytoskeleton reorganization;GO:0008344//adult locomotory behavior;GO:0008283//cell proliferation;GO:0051017//actin filament bundle assembly;GO:0051016//ba…	GO:0005070//SH3/SH2 adaptor activity;GO:0003779//actin binding;GO:0016301//kinase activity;GO:0035591//signaling adaptor activity;GO:0048365//Rac GTPase binding	GO:0030426//growth cone;GO:0005903//brush border;GO:0030054//cell junction;GO:0031982//vesicle;GO:0032420//stereocilium;GO:0005938//cell cortex;GO:0032587//ruffle membrane;GO:0070062//extracellular exosome;GO:0014069//postsynaptic density;GO:0017146//NMDA selective glutamate receptor complex;GO:0045202//synapse
P01034	CYTC	K13899|1|1e-106|305|ptr:743081|cystatin-C	GO:0060009//Sertoli cell development;GO:0048678//response to axon injury;GO:0042747//circadian sleep/wake cycle, REM sleep;GO:0070301//cellular response to hydrogen peroxide;GO:0001666//response to hypoxia;GO:0044267//cellular protein metabolic process;GO:0032355//response to estradiol;GO:0007431//salivary gland development;GO:2000117//negative regulation of cysteine-type endopeptidase activity;G…	GO:0001540//amyloid-beta binding;GO:0002020//protease binding;GO:0042802//identical protein binding;GO:0004866//endopeptidase inhibitor activity;GO:0004869//cysteine-type endopeptidase inhibitor activity	GO:0005783//endoplasmic reticulum;GO:0005788//endoplasmic reticulum lumen;GO:0030424//axon;GO:1904724//tertiary granule lumen;GO:0005615//extracellular space;GO:0005771//multivesicular body;GO:0070062//extracellular exosome;GO:0048471//perinuclear region of cytoplasm;GO:0043025//neuronal cell body;GO:0031965//nuclear membrane;GO:1904813//ficolin-1-rich granule lumen;GO:0005604//basement membrane;…
Q8NEZ4	KMT2C	K09188|1|0.0|1.014e+04|hsa:58508|histone-lysine N-methyltransferase MLL3 [EC:2.1.1.43]	GO:0006355//regulation of transcription, DNA-templated;GO:0006351//transcription, DNA-templated;GO:0045652//regulation of megakaryocyte differentiation	GO:0018024//histone-lysine N-methyltransferase activity;GO:0016746//transferase activity, transferring acyl groups;GO:0003677//DNA binding;GO:0046872//metal ion binding;GO:0042800//histone methyltransferase activity (H3-K4 specific);GO:0003723//RNA binding	GO:0044666//MLL3/4 complex;GO:0005634//nucleus;GO:0035097//histone methyltransferase complex;GO:0005654//nucleoplasm
P19838	NFKB1	K02580|1|0.0|1996|hsa:4790|nuclear factor NF-kappa-B p105 subunit	GO:0071354//cellular response to interleukin-6;GO:0038061//NIK/NF-kappaB signaling;GO:0007165//signal transduction;GO:0000122//negative regulation of transcription from RNA polymerase II promoter;GO:0034097//response to cytokine;GO:0045087//innate immune response;GO:0006915//apoptotic process;GO:0006954//inflammatory response;GO:0071359//cellular response to dsRNA;GO:0007249//I-kappaB kinase/NF-k…	GO:0003677//DNA binding;GO:0042805//actinin binding;GO:0042802//identical protein binding;GO:0046982//protein heterodimerization activity;GO:0003700//DNA binding transcription factor activity;GO:0000977//RNA polymerase II regulatory region sequence-specific DNA binding;GO:0003682//chromatin binding;GO:0000981//RNA polymerase II transcription factor activity, sequence-specific DNA binding	GO:0005737//cytoplasm;GO:0005634//nucleus;GO:0005739//mitochondrion;GO:0005654//nucleoplasm;GO:0005576//extracellular region;GO:0033256//I-kappaB/NF-kappaB complex;GO:0005829//cytosol
Q15386	UBE3C	K10589|1|0.0|2235|pon:100436413|ubiquitin-protein ligase E3 C [EC:2.3.2.26]	GO:0000209//protein polyubiquitination	GO:0016874//ligase activity;GO:0061630//ubiquitin protein ligase activity;GO:0004842//ubiquitin-protein transferase activity	GO:0005737//cytoplasm;GO:0005634//nucleus;GO:0005622//intracellular;GO:0000502//proteasome complex
Q76L83	ASXL2	K11471|1|0.0|2918|hsa:55252|additional sex combs-like protein	GO:0035360//positive regulation of peroxisome proliferator activated receptor signaling pathway;GO:0006355//regulation of transcription, DNA-templated;GO:0045600//positive regulation of fat cell differentiation;GO:0045944//positive regulation of transcription from RNA polymerase II promoter;GO:0006351//transcription, DNA-templated;GO:0016579//protein deubiquitination	GO:0003677//DNA binding;GO:0042975//peroxisome proliferator activated receptor binding;GO:0046872//metal ion binding	GO:0005654//nucleoplasm
Q9NWV8	BABA1	K20776|1|0.0|681|hsa:29086|BRISC and BRCA1-A complex member 1	GO:0006303//double-strand break repair via nonhomologous end joining;GO:0006302//double-strand break repair;GO:0045739//positive regulation of DNA repair;GO:0071425//hematopoietic stem cell proliferation;GO:0051301//cell division;GO:0010212//response to ionizing radiation;GO:0031572//G2 DNA damage checkpoint;GO:0070536//protein K63-linked deubiquitination;GO:0016579//protein deubiquitination;GO:0…	#	GO:0005737//cytoplasm;GO:0016604//nuclear body;GO:0005634//nucleus;GO:0070552//BRISC complex;GO:0005654//nucleoplasm;GO:0070531//BRCA1-A complex;GO:0005829//cytosol
Q8NAT1	PMGT2	K18207|1|0.0|1206|hsa:84892|protein O-mannose beta-1,4-N-acetylglucosaminyltransferase [EC:2.4.1.312]	GO:0006493//protein O-linked glycosylation;GO:0001764//neuron migration;GO:0035269//protein O-linked mannosylation	GO:0097363//protein O-GlcNAc transferase activity;GO:0016757//transferase activity, transferring glycosyl groups;GO:0008375//acetylglucosaminyltransferase activity	GO:0005783//endoplasmic reticulum;GO:0016021//integral component of membrane;GO:0005789//endoplasmic reticulum membrane
Q8NDX6	ZN740	K09228|1|1e-20|94.7|mze:101474835|KRAB domain-containing zinc finger protein	GO:0006355//regulation of transcription, DNA-templated;GO:0006351//transcription, DNA-templated	GO:0046872//metal ion binding;GO:0003676//nucleic acid binding	GO:0005634//nucleus
Q9Y4X5	ARI1	K11968|1|0.0|1165|csab:103245372|ariadne-1 [EC:2.3.2.31]	GO:0032436//positive regulation of proteasomal ubiquitin-dependent protein catabolic process;GO:0000209//protein polyubiquitination;GO:0042787//protein ubiquitination involved in ubiquitin-dependent protein catabolic process;GO:0016567//protein ubiquitination;GO:0006511//ubiquitin-dependent protein catabolic process	GO:0008270//zinc ion binding;GO:0061630//ubiquitin protein ligase activity;GO:0046872//metal ion binding;GO:0019787//ubiquitin-like protein transferase activity;GO:0004842//ubiquitin-protein transferase activity;GO:0016874//ligase activity;GO:0031624//ubiquitin conjugating enzyme binding;GO:0031625//ubiquitin protein ligase binding	GO:0005737//cytoplasm;GO:0016604//nuclear body;GO:0097413//Lewy body;GO:0031462//Cul2-RING ubiquitin ligase complex;GO:0031463//Cul3-RING ubiquitin ligase complex;GO:0031464//Cul4A-RING E3 ubiquitin ligase complex;GO:0005829//cytosol;GO:0000151//ubiquitin ligase complex;GO:0019005//SCF ubiquitin ligase complex;GO:0015030//Cajal body
Q9NYH9	UTP6	K14557|1|0.0|1231|hsa:55813|U3 small nucleolar RNA-associated protein 6	GO:0000462//maturation of SSU-rRNA from tricistronic rRNA transcript (SSU-rRNA, 5.8S rRNA, LSU-rRNA);GO:0006364//rRNA processing	GO:0030515//snoRNA binding	GO:0034388//Pwp2p-containing subcomplex of 90S preribosome;GO:0032040//small-subunit processome;GO:0005730//nucleolus;GO:0005654//nucleoplasm
Q9H0U4	RAB1B	K07875|1|4e-149|418|epz:103559539|Ras-related protein Rab-1B	GO:0048208//COPII vesicle coating;GO:0006890//retrograde vesicle-mediated transport, Golgi to ER;GO:0006888//ER to Golgi vesicle-mediated transport;GO:1903020//positive regulation of glycoprotein metabolic process;GO:2000785//regulation of autophagosome assembly;GO:0015031//protein transport;GO:0019068//virion assembly;GO:0043687//post-translational protein modification;GO:0006914//autophagy	GO:0003924//GTPase activity;GO:0005525//GTP binding	GO:0005794//Golgi apparatus;GO:0070062//extracellular exosome;GO:0005793//endoplasmic reticulum-Golgi intermediate compartment;GO:0033116//endoplasmic reticulum-Golgi intermediate compartment membrane;GO:0005829//cytosol;GO:0005739//mitochondrion;GO:0005789//endoplasmic reticulum membrane;GO:0034045//phagophore assembly site membrane;GO:0030133//transport vesicle;GO:0000139//Golgi membrane
P50453	SPB9	K13963|1|0.0|780|hsa:5272|serpin B	GO:0009617//response to bacterium;GO:0033668//negative regulation by symbiont of host apoptotic process;GO:0042270//protection from natural killer cell mediated cytotoxicity;GO:0006955//immune response;GO:0043066//negative regulation of apoptotic process;GO:0002448//mast cell mediated immunity;GO:0010628//positive regulation of gene expression;GO:0010951//negative regulation of endopeptidase acti…	GO:0002020//protease binding;GO:0004867//serine-type endopeptidase inhibitor activity;GO:0043027//cysteine-type endopeptidase inhibitor activity involved in apoptotic process	GO:0005737//cytoplasm;GO:0016020//membrane;GO:0005615//extracellular space;GO:0005634//nucleus;GO:0005622//intracellular;GO:0005829//cytosol;GO:0070062//extracellular exosome
P52888	THOP1	K01392|1|0.0|1439|hsa:7064|thimet oligopeptidase [EC:3.4.24.15]	GO:0006518//peptide metabolic process;GO:0000209//protein polyubiquitination	GO:0004222//metalloendopeptidase activity;GO:0042277//peptide binding;GO:0046872//metal ion binding	GO:0005829//cytosol;GO:0005758//mitochondrial intermembrane space
Q9UKB1	FBW1B	K03362|1|0.0|1120|tmu:101354147|F-box and WD-40 domain protein 1/11	GO:0000086//G2/M transition of mitotic cell cycle;GO:0006470//protein dephosphorylation;GO:0038061//NIK/NF-kappaB signaling;GO:0000209//protein polyubiquitination;GO:0048511//rhythmic process;GO:0002223//stimulatory C-type lectin receptor signaling pathway;GO:0050852//T cell receptor signaling pathway;GO:0043687//post-translational protein modification;GO:0031146//SCF-dependent proteasomal ubiqui…	GO:0061630//ubiquitin protein ligase activity;GO:0004842//ubiquitin-protein transferase activity;GO:0046983//protein dimerization activity	GO:0005813//centrosome;GO:0005634//nucleus;GO:0005829//cytosol;GO:0000151//ubiquitin ligase complex;GO:0019005//SCF ubiquitin ligase complex
Q9H582	ZN644	K09228|1|4e-10|70.9|pss:102447019|KRAB domain-containing zinc finger protein	GO:0006355//regulation of transcription, DNA-templated;GO:0006351//transcription, DNA-templated	GO:0003676//nucleic acid binding;GO:0003677//DNA binding;GO:0046872//metal ion binding	GO:0005634//nucleus
Q99873	ANM1	K11434|1|0.0|778|pale:102878450|type I protein arginine methyltransferase [EC:2.1.1.319]	GO:0006479//protein methylation;GO:0007166//cell surface receptor signaling pathway;GO:0031175//neuron projection development;GO:0019919//peptidyl-arginine methylation, to asymmetrical-dimethyl arginine;GO:0001701//in utero embryonic development;GO:0045648//positive regulation of erythrocyte differentiation;GO:0018216//peptidyl-arginine methylation;GO:0016571//histone methylation;GO:0008284//posi…	GO:0016274//protein-arginine N-methyltransferase activity;GO:0016275//[cytochrome c]-arginine N-methyltransferase activity;GO:0035242//protein-arginine omega-N asymmetric methyltransferase activity;GO:0019899//enzyme binding;GO:0008469//histone-arginine N-methyltransferase activity;GO:0008276//protein methyltransferase activity;GO:0035241//protein-arginine omega-N monomethyltransferase activity;G…	GO:0034709//methylosome;GO:0005737//cytoplasm;GO:0005634//nucleus;GO:0005654//nucleoplasm;GO:0005829//cytosol
P08133	ANXA6	K17094|1|0.0|1383|hsa:309|annexin A6	GO:0097190//apoptotic signaling pathway;GO:0051560//mitochondrial calcium ion homeostasis;GO:0051260//protein homooligomerization;GO:0006937//regulation of muscle contraction;GO:0006816//calcium ion transport;GO:0034220//ion transmembrane transport	GO:0048306//calcium-dependent protein binding;GO:0005544//calcium-dependent phospholipid binding;GO:0015276//ligand-gated ion channel activity;GO:0005509//calcium ion binding;GO:0042803//protein homodimerization activity;GO:0008289//lipid binding;GO:0015485//cholesterol binding;GO:0005525//GTP binding	GO:0005925//focal adhesion;GO:0070062//extracellular exosome;GO:0016020//membrane;GO:0005739//mitochondrion;GO:0048471//perinuclear region of cytoplasm;GO:0031902//late endosome membrane;GO:0042470//melanosome;GO:0005765//lysosomal membrane
A6NKB5	PCX2	#	#	#	GO:0016021//integral component of membrane
Q9P2K5	MYEF2	K12887|1|3e-162|485|cge:100753958|heterogeneous nuclear ribonucleoprotein M	GO:0030182//neuron differentiation;GO:0014902//myotube differentiation;GO:0006351//transcription, DNA-templated	GO:0003697//single-stranded DNA binding;GO:0000981//RNA polymerase II transcription factor activity, sequence-specific DNA binding;GO:0003723//RNA binding	GO:0005634//nucleus
Q9H4F1	SIA7D	K03374|1|0.0|630|hsa:27090|N-acetylgalactosaminide alpha-2,6-sialyltransferase (sialyltransferase 7D) [EC:2.4.99.7]	GO:0016266//O-glycan processing;GO:0006486//protein glycosylation;GO:0009311//oligosaccharide metabolic process;GO:0006664//glycolipid metabolic process;GO:0018279//protein N-linked glycosylation via asparagine	GO:0047290//(alpha-N-acetylneuraminyl-2,3-beta-galactosyl-1,3)-N-acetyl-galactosaminide 6-alpha-sialyltransferase activity;GO:0001665//alpha-N-acetylgalactosaminide alpha-2,6-sialyltransferase activity;GO:0008373//sialyltransferase activity	GO:0005794//Golgi apparatus;GO:0016021//integral component of membrane;GO:0000139//Golgi membrane
Q9BYD1	RM13	K02871|1|2e-132|372|hsa:28998|large subunit ribosomal protein L13	GO:0070126//mitochondrial translational termination;GO:0070125//mitochondrial translational elongation;GO:0006412//translation	GO:0003735//structural constituent of ribosome;GO:0003729//mRNA binding;GO:0003723//RNA binding	GO:0005840//ribosome;GO:0005743//mitochondrial inner membrane;GO:0005761//mitochondrial ribosome;GO:0005762//mitochondrial large ribosomal subunit
Q13131	AAPK1	K07198|1|0.0|1168|nle:100595096|5'-AMP-activated protein kinase, catalytic alpha subunit [EC:2.7.11.11]	GO:0000187//activation of MAPK activity;GO:0006633//fatty acid biosynthetic process;GO:0010332//response to gamma radiation;GO:0033135//regulation of peptidyl-serine phosphorylation;GO:0016236//macroautophagy;GO:0042593//glucose homeostasis;GO:0009411//response to UV;GO:0007165//signal transduction;GO:2001274//negative regulation of glucose import in response to insulin stimulus;GO:0001666//respo…	GO:0008022//protein C-terminus binding;GO:0047322//[hydroxymethylglutaryl-CoA reductase (NADPH)] kinase activity;GO:0004691//cAMP-dependent protein kinase activity;GO:0004674//protein serine/threonine kinase activity;GO:0004672//protein kinase activity;GO:0046872//metal ion binding;GO:0004679//AMP-activated protein kinase activity;GO:0035174//histone serine kinase activity;GO:0005524//ATP binding…	GO:0005737//cytoplasm;GO:0005634//nucleus;GO:0005654//nucleoplasm;GO:0016607//nuclear speck;GO:0031588//nucleotide-activated protein kinase complex;GO:0016324//apical plasma membrane;GO:0005829//cytosol;GO:0005622//intracellular
Q9UKK3	PARP4	K10798|1|0.0|3570|hsa:143|poly [ADP-ribose] polymerase [EC:2.4.2.30]	GO:0006281//DNA repair;GO:0006471//protein ADP-ribosylation;GO:0006810//transport;GO:0042493//response to drug;GO:0006464//cellular protein modification process;GO:0006974//cellular response to DNA damage stimulus;GO:0051972//regulation of telomerase activity;GO:0006954//inflammatory response;GO:0008219//cell death	GO:0019899//enzyme binding;GO:0003677//DNA binding;GO:0003950//NAD+ ADP-ribosyltransferase activity	GO:0005737//cytoplasm;GO:0016020//membrane;GO:0070062//extracellular exosome;GO:0005634//nucleus;GO:0030529//intracellular ribonucleoprotein complex;GO:0005829//cytosol;GO:0005876//spindle microtubule
Q9C0E2	XPO4	K18460|1|2e-15|88.6|dpx:DAPPUDRAFT_326386|exportin-7	GO:0046827//positive regulation of protein export from nucleus	GO:0005049//nuclear export signal receptor activity;GO:0008536//Ran GTPase binding	GO:0005737//cytoplasm;GO:0005643//nuclear pore;GO:0005829//cytosol;GO:0005654//nucleoplasm
Q96HY7	DHTK1	K15791|1|0.0|1915|hsa:55526|probable 2-oxoglutarate dehydrogenase E1 component DHKTD1 [EC:1.2.4.2]	GO:0006099//tricarboxylic acid cycle;GO:0002244//hematopoietic progenitor cell differentiation;GO:0034641//cellular nitrogen compound metabolic process;GO:0006091//generation of precursor metabolites and energy;GO:0006096//glycolytic process	GO:0030976//thiamine pyrophosphate binding;GO:0004591//oxoglutarate dehydrogenase (succinyl-transferring) activity	GO:0045252//oxoglutarate dehydrogenase complex;GO:0005739//mitochondrion;GO:0005759//mitochondrial matrix
P04179	SODM	K04564|1|8e-167|463|hsa:6648|superoxide dismutase, Fe-Mn family [EC:1.15.1.1]	GO:0008285//negative regulation of cell proliferation;GO:0048147//negative regulation of fibroblast proliferation;GO:0071000//response to magnetism;GO:0035902//response to immobilization stress;GO:0048678//response to axon injury;GO:0000303//response to superoxide;GO:0048773//erythrophore differentiation;GO:0009791//post-embryonic development;GO:0034021//response to silicon dioxide;GO:0055072//ir…	GO:0003677//DNA binding;GO:0046872//metal ion binding;GO:0042802//identical protein binding;GO:0030145//manganese ion binding;GO:0019899//enzyme binding;GO:0004784//superoxide dismutase activity;GO:0019825//oxygen binding	GO:0042645//mitochondrial nucleoid;GO:0070062//extracellular exosome;GO:0043209//myelin sheath;GO:0005739//mitochondrion;GO:0005759//mitochondrial matrix;GO:0005743//mitochondrial inner membrane
Q6IQ22	RAB12	K07907|1|0.0|500|pon:100433111|Ras-related protein Rab-12	GO:0044257//cellular protein catabolic process;GO:0016239//positive regulation of macroautophagy;GO:0061024//membrane organization;GO:0008333//endosome to lysosome transport;GO:0015031//protein transport;GO:0006914//autophagy	GO:0003924//GTPase activity;GO:0019003//GDP binding;GO:0005525//GTP binding	GO:0005794//Golgi apparatus;GO:0055038//recycling endosome membrane;GO:0005829//cytosol;GO:0005776//autophagosome;GO:0000139//Golgi membrane;GO:0005764//lysosome;GO:0005765//lysosomal membrane;GO:0005768//endosome
Q9NV06	DCA13	K11806|1|0.0|937|hsa:25879|WD repeat and SOF domain-containing protein 1	GO:0016567//protein ubiquitination;GO:0000462//maturation of SSU-rRNA from tricistronic rRNA transcript (SSU-rRNA, 5.8S rRNA, LSU-rRNA);GO:0043687//post-translational protein modification;GO:0006364//rRNA processing	GO:0030331//estrogen receptor binding;GO:0003723//RNA binding	GO:0032040//small-subunit processome;GO:0080008//Cul4-RING E3 ubiquitin ligase complex;GO:0005730//nucleolus;GO:0005813//centrosome;GO:0005634//nucleus;GO:0005654//nucleoplasm;GO:0005829//cytosol;GO:0030054//cell junction
Q08211	DHX9	K13184|1|0.0|2641|pps:100978418|ATP-dependent RNA helicase A [EC:3.6.4.13]	GO:0030423//targeting of mRNA for destruction involved in RNA interference;GO:0048146//positive regulation of fibroblast proliferation;GO:0070934//CRD-mediated mRNA stabilization;GO:0050434//positive regulation of viral transcription;GO:0001649//osteoblast differentiation;GO:1904973//positive regulation of viral translation;GO:0000380//alternative mRNA splicing, via spliceosome;GO:1905698//positi…	GO:1905172//RISC complex binding;GO:0031490//chromatin DNA binding;GO:0045142//triplex DNA binding;GO:0033681//ATP-dependent 3'-5' DNA/RNA helicase activity;GO:1990518//single-stranded DNA-dependent ATP-dependent 3'-5' DNA helicase activity;GO:0043140//ATP-dependent 3'-5' DNA helicase activity;GO:0003697//single-stranded DNA binding;GO:0005524//ATP binding;GO:0001069//regulatory region RNA bindin…	GO:0015629//actin cytoskeleton;GO:0036464//cytoplasmic ribonucleoprotein granule;GO:0005737//cytoplasm;GO:0016604//nuclear body;GO:0005730//nucleolus;GO:0005813//centrosome;GO:0016020//membrane;GO:0035068//micro-ribonucleoprotein complex;GO:0070937//CRD-mediated mRNA stability complex;GO:0042788//polysomal ribosome;GO:0005726//perichromatin fibrils;GO:0097165//nuclear stress granule;GO:0070578//R…
Q86VY4	TSYL5	K11288|1|0.0|850|hsa:85453|TSPY-like 5	GO:0008284//positive regulation of cell proliferation;GO:0071480//cellular response to gamma radiation;GO:0040008//regulation of growth;GO:0031398//positive regulation of protein ubiquitination;GO:0051897//positive regulation of protein kinase B signaling;GO:0006334//nucleosome assembly	#	GO:0005634//nucleus
O96019	ACL6A	K11340|1|0.0|901|cjc:100395988|actin-like protein 6A	GO:0021510//spinal cord development;GO:0007165//signal transduction;GO:0043044//ATP-dependent chromatin remodeling;GO:0043967//histone H4 acetylation;GO:0016579//protein deubiquitination;GO:0006281//DNA repair;GO:0043968//histone H2A acetylation;GO:0006310//DNA recombination;GO:0006338//chromatin remodeling;GO:0007399//nervous system development;GO:1903955//positive regulation of protein targetin…	GO:0031492//nucleosomal DNA binding;GO:0003713//transcription coactivator activity;GO:0000980//RNA polymerase II distal enhancer sequence-specific DNA binding;GO:0000978//RNA polymerase II proximal promoter sequence-specific DNA binding;GO:0003682//chromatin binding	GO:0031011//Ino80 complex;GO:0071564//npBAF complex;GO:0005634//nucleus;GO:0005654//nucleoplasm;GO:0016514//SWI/SNF complex;GO:0043234//protein complex;GO:0000790//nuclear chromatin;GO:0005886//plasma membrane;GO:0035267//NuA4 histone acetyltransferase complex
Q8N6N3	CA052	#	#	GO:0003723//RNA binding	GO:0005634//nucleus
Q9BPZ7	SIN1	K20410|1|0.0|1088|rbb:108531349|target of rapamycin complex 2 subunit MAPKAP1	GO:0021762//substantia nigra development;GO:0038203//TORC2 signaling;GO:0030950//establishment or maintenance of actin cytoskeleton polarity;GO:0031098//stress-activated protein kinase signaling cascade;GO:0031295//T cell costimulation;GO:0038111//interleukin-7-mediated signaling pathway;GO:0046580//negative regulation of Ras protein signal transduction;GO:0048015//phosphatidylinositol-mediated s…	GO:0080025//phosphatidylinositol-3,5-bisphosphate binding;GO:0005546//phosphatidylinositol-4,5-bisphosphate binding;GO:0005547//phosphatidylinositol-3,4,5-trisphosphate binding;GO:0043325//phosphatidylinositol-3,4-bisphosphate binding;GO:0070300//phosphatidic acid binding;GO:0016301//kinase activity;GO:0017016//Ras GTPase binding;GO:0019901//protein kinase binding	GO:0031932//TORC2 complex;GO:0005737//cytoplasm;GO:0031410//cytoplasmic vesicle;GO:0005634//nucleus;GO:0005654//nucleoplasm;GO:0005794//Golgi apparatus;GO:0005886//plasma membrane;GO:0005829//cytosol
Q03591	FHR1	K04004|1|4e-131|408|hsa:3075|complement factor H	GO:0032091//negative regulation of protein binding;GO:0030449//regulation of complement activation;GO:0045919//positive regulation of cytolysis;GO:0006956//complement activation	GO:0046982//protein heterodimerization activity;GO:0042803//protein homodimerization activity	GO:0043234//protein complex;GO:0005615//extracellular space;GO:0070062//extracellular exosome;GO:0072562//blood microparticle;GO:0005576//extracellular region
Q96NB3	ZN830	K13104|1|0.0|755|hsa:91603|zinc finger protein 830	GO:0033260//nuclear DNA replication;GO:0001546//preantral ovarian follicle growth;GO:0000278//mitotic cell cycle;GO:0051301//cell division;GO:0033314//mitotic DNA replication checkpoint;GO:0060729//intestinal epithelial structure maintenance;GO:0001832//blastocyst growth;GO:0051276//chromosome organization;GO:0043066//negative regulation of apoptotic process;GO:0044773//mitotic DNA damage checkpo…	GO:0008270//zinc ion binding;GO:0003676//nucleic acid binding	GO:0016607//nuclear speck;GO:0005654//nucleoplasm;GO:0005694//chromosome;GO:0005634//nucleus
Q01082	SPTB2	K06115|1|0.0|4862|pps:100984310|spectrin beta	GO:0007009//plasma membrane organization;GO:0007411//axon guidance;GO:0006888//ER to Golgi vesicle-mediated transport;GO:0000165//MAPK cascade;GO:0000281//mitotic cytokinesis;GO:0043001//Golgi to plasma membrane protein transport;GO:1900042//positive regulation of interleukin-2 secretion;GO:0007182//common-partner SMAD protein phosphorylation;GO:0051693//actin filament capping;GO:0071709//membran…	GO:0005088//Ras guanyl-nucleotide exchange factor activity;GO:0005200//structural constituent of cytoskeleton;GO:0030506//ankyrin binding;GO:0005543//phospholipid binding;GO:0003779//actin binding;GO:0005516//calmodulin binding;GO:0032403//protein complex binding;GO:0051020//GTPase binding;GO:0045296//cadherin binding;GO:0003723//RNA binding	GO:0032437//cuticular plate;GO:0005737//cytoplasm;GO:0031430//M band;GO:0070062//extracellular exosome;GO:0005730//nucleolus;GO:0005634//nucleus;GO:0014731//spectrin-associated cytoskeleton;GO:0014069//postsynaptic density;GO:0043234//protein complex;GO:0008091//spectrin;GO:0030673//axolemma;GO:0005829//cytosol
Q96AP7	ESAM	K06787|1|0.0|781|hsa:90952|endothelial cell adhesion molecule	GO:0050900//leukocyte migration;GO:0007155//cell adhesion;GO:0007156//homophilic cell adhesion via plasma membrane adhesion molecules	#	GO:0070062//extracellular exosome;GO:0016021//integral component of membrane;GO:0005912//adherens junction;GO:0005886//plasma membrane;GO:0005923//bicellular tight junction
Q9H0A0	NAT10	K14521|1|0.0|2121|hsa:55226|N-acetyltransferase 10 [EC:2.3.1.-]	GO:0002101//tRNA wobble cytosine modification;GO:0042274//ribosomal small subunit biogenesis;GO:0000154//rRNA modification;GO:0051391//tRNA acetylation;GO:0032211//negative regulation of telomere maintenance via telomerase;GO:1904812//rRNA acetylation involved in maturation of SSU-rRNA	GO:0051392//tRNA N-acetyltransferase activity;GO:0000049//tRNA binding;GO:0008080//N-acetyltransferase activity;GO:0070182//DNA polymerase binding;GO:1990883//rRNA cytidine N-acetyltransferase activity;GO:0005524//ATP binding;GO:0003723//RNA binding	GO:0005730//nucleolus;GO:0005634//nucleus;GO:0016020//membrane;GO:0030496//midbody;GO:0030686//90S preribosome;GO:0005654//nucleoplasm;GO:0000784//nuclear chromosome, telomeric region;GO:0005697//telomerase holoenzyme complex
P32969	RL9	K02940|1|3e-140|394|eai:106841293|large subunit ribosomal protein L9e	GO:0000184//nuclear-transcribed mRNA catabolic process, nonsense-mediated decay;GO:0006614//SRP-dependent cotranslational protein targeting to membrane;GO:0006412//translation;GO:0019083//viral transcription;GO:0002181//cytoplasmic translation;GO:0006413//translational initiation;GO:0006364//rRNA processing	GO:0003735//structural constituent of ribosome;GO:0003723//RNA binding;GO:0019843//rRNA binding	GO:0005840//ribosome;GO:0022625//cytosolic large ribosomal subunit;GO:0005634//nucleus;GO:0016020//membrane;GO:0031012//extracellular matrix;GO:0005925//focal adhesion;GO:0005829//cytosol
Q9BSR8	YIPF4	K22942|1|6e-174|483|ggo:101140829|protein YIPF4	#	#	GO:0043231//intracellular membrane-bounded organelle;GO:0005794//Golgi apparatus;GO:0016021//integral component of membrane;GO:0005783//endoplasmic reticulum;GO:0005886//plasma membrane
P14406	CX7A2	K02270|1|2e-55|171|hsa:1347|cytochrome c oxidase subunit 7a	#	GO:0004129//cytochrome-c oxidase activity	GO:0016021//integral component of membrane;GO:0005746//mitochondrial respiratory chain;GO:0070062//extracellular exosome
O75376	NCOR1	K04650|1|0.0|4990|hsa:9611|nuclear receptor co-repressor 1	GO:1903799//negative regulation of production of miRNAs involved in gene silencing by miRNA;GO:0046329//negative regulation of JNK cascade;GO:0051225//spindle assembly;GO:0000122//negative regulation of transcription from RNA polymerase II promoter;GO:0006366//transcription from RNA polymerase II promoter;GO:0007623//circadian rhythm;GO:0019216//regulation of lipid metabolic process;GO:2000191//r…	GO:0003714//transcription corepressor activity;GO:0003677//DNA binding;GO:0042826//histone deacetylase binding;GO:0035257//nuclear hormone receptor binding;GO:0046966//thyroid hormone receptor binding;GO:0001102//RNA polymerase II activating transcription factor binding;GO:0016922//ligand-dependent nuclear receptor binding;GO:0044212//transcription regulatory region DNA binding	GO:0005876//spindle microtubule;GO:0005634//nucleus;GO:0016020//membrane;GO:0005654//nucleoplasm;GO:0017053//transcriptional repressor complex;GO:0000790//nuclear chromatin;GO:0005829//cytosol
Q96NB2	SFXN2	K03351|1|4e-96|315|smm:Smp_136960|anaphase-promoting complex subunit 4!K02542|2|1e-08|62.0|pxy:105395647|DNA replication licensing factor MCM6 [EC:3.6.4.12]	GO:0055072//iron ion homeostasis	GO:0015075//ion transmembrane transporter activity	GO:0005743//mitochondrial inner membrane;GO:0016021//integral component of membrane
P43307	SSRA	K13249|1|0.0|575|hsa:6745|translocon-associated protein subunit alpha	GO:0008284//positive regulation of cell proliferation;GO:0006613//cotranslational protein targeting to membrane;GO:0036498//IRE1-mediated unfolded protein response	#	GO:0005783//endoplasmic reticulum;GO:0005789//endoplasmic reticulum membrane;GO:0016021//integral component of membrane
Q9NP64	NO40	K12818|1|4e-10|65.5|lhu:105670279|ATP-dependent RNA helicase DHX8/PRP22 [EC:3.6.4.13]	#	GO:0008270//zinc ion binding;GO:0003676//nucleic acid binding;GO:0003723//RNA binding	GO:0022625//cytosolic large ribosomal subunit;GO:0005730//nucleolus;GO:0030529//intracellular ribonucleoprotein complex
Q13630	FCL	K02377|1|0.0|675|hsa:7264|GDP-L-fucose synthase [EC:1.1.1.271]	GO:0019673//GDP-mannose metabolic process;GO:0009226//nucleotide-sugar biosynthetic process;GO:0042351//'de novo' GDP-L-fucose biosynthetic process;GO:0007159//leukocyte cell-cell adhesion;GO:0019835//cytolysis	GO:0016853//isomerase activity;GO:0050662//coenzyme binding;GO:0009055//electron transfer activity;GO:0050577//GDP-L-fucose synthase activity;GO:0042356//GDP-4-dehydro-D-rhamnose reductase activity;GO:0042802//identical protein binding;GO:0016491//oxidoreductase activity	GO:0005737//cytoplasm;GO:0070062//extracellular exosome;GO:0005829//cytosol
P14649	MYL6B	K12751|1|1e-151|424|hsa:140465|myosin light chain 6	GO:0006936//muscle contraction;GO:0007519//skeletal muscle tissue development;GO:0030049//muscle filament sliding	GO:0008307//structural constituent of muscle;GO:0005509//calcium ion binding;GO:0003774//motor activity	GO:0070062//extracellular exosome;GO:0005829//cytosol;GO:0016461//unconventional myosin complex;GO:0005859//muscle myosin complex;GO:0016459//myosin complex
P08069	IGF1R	K05087|1|0.0|2851|hsa:3480|insulin-like growth factor 1 receptor [EC:2.7.10.1]	GO:0006955//immune response;GO:0030335//positive regulation of cell migration;GO:0051389//inactivation of MAPKK activity;GO:0048009//insulin-like growth factor receptor signaling pathway;GO:0007165//signal transduction;GO:0046328//regulation of JNK cascade;GO:0007169//transmembrane receptor protein tyrosine kinase signaling pathway;GO:0046777//protein autophosphorylation;GO:0043243//positive regu…	GO:0043560//insulin receptor substrate binding;GO:0004714//transmembrane receptor protein tyrosine kinase activity;GO:0005010//insulin-like growth factor-activated receptor activity;GO:0004713//protein tyrosine kinase activity;GO:0005520//insulin-like growth factor binding;GO:0042802//identical protein binding;GO:0005158//insulin receptor binding;GO:0031994//insulin-like growth factor I binding;G…	GO:0016021//integral component of membrane;GO:0016020//membrane;GO:0005887//integral component of plasma membrane;GO:0005886//plasma membrane;GO:0043235//receptor complex;GO:0043231//intracellular membrane-bounded organelle;GO:0035867//alphav-beta3 integrin-IGF-1-IGF1R complex
Q12873	CHD3	K11642|1|0.0|4142|hsa:1107|chromodomain-helicase-DNA-binding protein 3 [EC:3.6.4.12]	GO:0006325//chromatin organization;GO:1901796//regulation of signal transduction by p53 class mediator;GO:0006351//transcription, DNA-templated;GO:0007051//spindle organization;GO:0006333//chromatin assembly or disassembly;GO:0006355//regulation of transcription, DNA-templated;GO:0006357//regulation of transcription from RNA polymerase II promoter;GO:0007098//centrosome cycle	GO:0008270//zinc ion binding;GO:0003677//DNA binding;GO:0005524//ATP binding;GO:0004003//ATP-dependent DNA helicase activity;GO:0004386//helicase activity;GO:0003723//RNA binding;GO:0004407//histone deacetylase activity	GO:0005737//cytoplasm;GO:0005730//nucleolus;GO:0005813//centrosome;GO:0005634//nucleus;GO:0005815//microtubule organizing center;GO:0005654//nucleoplasm;GO:0016581//NuRD complex
Q13363	CTBP1	K04496|1|0.0|905|cjc:100412920|C-terminal binding protein	GO:0035067//negative regulation of histone acetylation;GO:0090241//negative regulation of histone H4 acetylation;GO:1903758//negative regulation of transcription from RNA polymerase II promoter by histone modification;GO:0000122//negative regulation of transcription from RNA polymerase II promoter;GO:0008285//negative regulation of cell proliferation;GO:0006468//protein phosphorylation;GO:0019079…	GO:0008022//protein C-terminus binding;GO:0051287//NAD binding;GO:0030267//glyoxylate reductase (NADP) activity;GO:0070491//repressing transcription factor binding;GO:0003714//transcription corepressor activity;GO:0042802//identical protein binding;GO:0042803//protein homodimerization activity;GO:0008134//transcription factor binding;GO:0001106//RNA polymerase II transcription corepressor activit…	GO:0005634//nucleus;GO:0005654//nucleoplasm;GO:0017053//transcriptional repressor complex;GO:0005829//cytosol;GO:0005667//transcription factor complex
Q8NDA8	MROH1	K14793|1|3e-16|91.7|egz:104126660|ribosomal RNA-processing protein 9	#	#	#
Q9NPR2	SEM4B	K06521|1|0.0|1708|hsa:10509|semaphorin 4	GO:0007399//nervous system development;GO:0030154//cell differentiation;GO:0050919//negative chemotaxis	#	GO:0005615//extracellular space;GO:0016021//integral component of membrane;GO:0045202//synapse;GO:0005886//plasma membrane
Q53GS7	GLE1	K18723|1|0.0|1442|hsa:2733|nucleoporin GLE1	GO:0016973//poly(A)+ mRNA export from nucleus;GO:0006446//regulation of translational initiation;GO:0006406//mRNA export from nucleus;GO:0006449//regulation of translational termination	GO:0000822//inositol hexakisphosphate binding;GO:0005543//phospholipid binding;GO:0042802//identical protein binding;GO:0031369//translation initiation factor binding	GO:0005737//cytoplasm;GO:0016020//membrane;GO:0005615//extracellular space;GO:0005730//nucleolus;GO:0005643//nuclear pore;GO:0005829//cytosol;GO:0031965//nuclear membrane;GO:0044614//nuclear pore cytoplasmic filaments
Q9BRT9	SLD5	K10735|1|8e-163|453|hsa:84296|GINS complex subunit 4	GO:0006270//DNA replication initiation;GO:0000727//double-strand break repair via break-induced replication;GO:0001833//inner cell mass cell proliferation;GO:0006261//DNA-dependent DNA replication;GO:0032508//DNA duplex unwinding;GO:0006271//DNA strand elongation involved in DNA replication	#	GO:0005737//cytoplasm;GO:0005634//nucleus;GO:0000811//GINS complex;GO:0005654//nucleoplasm;GO:0031298//replication fork protection complex
Q8NDZ6	T161B	K03283|1|5e-96|318|dpl:KGM_210250|heat shock 70kDa protein 1/2/6/8	#	#	GO:0016021//integral component of membrane
Q96C34	RUND1	K20176|1|1e-13|78.2|ccar:109091051|small G protein signaling modulator 3	#	#	#
Q6UN15	FIP1	K14405|1|0.0|1201|nle:100601174|pre-mRNA 3'-end-processing factor FIP1	GO:0031124//mRNA 3'-end processing;GO:0000398//mRNA splicing, via spliceosome;GO:0006369//termination of RNA polymerase II transcription;GO:0098789//pre-mRNA cleavage required for polyadenylation;GO:0006378//mRNA polyadenylation;GO:0006406//mRNA export from nucleus	GO:0003723//RNA binding	GO:0005847//mRNA cleavage and polyadenylation specificity factor complex;GO:0005654//nucleoplasm
Q8NGR3	OR1K1	K04257|1|0.0|634|hsa:392392|olfactory receptor	GO:0050907//detection of chemical stimulus involved in sensory perception;GO:0007186//G-protein coupled receptor signaling pathway	GO:0004930//G-protein coupled receptor activity;GO:0004984//olfactory receptor activity;GO:0004888//transmembrane signaling receptor activity	GO:0016021//integral component of membrane;GO:0005886//plasma membrane
Q3SXM5	HSDL1	K10251|1|6e-89|274|sko:100371713|17beta-estradiol 17-dehydrogenase / very-long-chain 3-oxoacyl-CoA reductase [EC:1.1.1.62 1.1.1.330]	#	#	GO:0005739//mitochondrion
Q4V328	GRAP1	#	GO:0098887//neurotransmitter receptor transport, endosome to postsynaptic membrane;GO:1905244//regulation of modification of synaptic structure	#	GO:0043231//intracellular membrane-bounded organelle;GO:0005829//cytosol;GO:0030425//dendrite;GO:0030424//axon;GO:0005654//nucleoplasm;GO:0098837//postsynaptic recycling endosome;GO:0030054//cell junction;GO:0072562//blood microparticle;GO:0031901//early endosome membrane;GO:0055038//recycling endosome membrane
Q6VMQ6	MCAF1	K06792|1|6e-11|73.9|sasa:106580754|aggrecan 1!K05719|3|3e-06|58.5|fcd:110863403|integrin beta 1	GO:0006306//DNA methylation;GO:0045898//regulation of RNA polymerase II transcriptional preinitiation complex assembly;GO:0016032//viral process;GO:0000122//negative regulation of transcription from RNA polymerase II promoter;GO:0045892//negative regulation of transcription, DNA-templated;GO:0006351//transcription, DNA-templated;GO:0045893//positive regulation of transcription, DNA-templated	GO:0003714//transcription corepressor activity;GO:0016887//ATPase activity	GO:0016604//nuclear body;GO:0005634//nucleus;GO:0005654//nucleoplasm;GO:0005667//transcription factor complex;GO:0005829//cytosol
P51178	PLCD1	K05857|1|0.0|1581|hsa:5333|phosphatidylinositol phospholipase C, delta [EC:3.1.4.11]	GO:0042127//regulation of cell proliferation;GO:0043647//inositol phosphate metabolic process;GO:0006644//phospholipid metabolic process;GO:0060716//labyrinthine layer blood vessel development;GO:0035556//intracellular signal transduction;GO:0001525//angiogenesis;GO:0016042//lipid catabolic process	GO:0004435//phosphatidylinositol phospholipase C activity;GO:0032794//GTPase activating protein binding;GO:0070300//phosphatidic acid binding;GO:0005546//phosphatidylinositol-4,5-bisphosphate binding;GO:0005509//calcium ion binding;GO:0004871//signal transducer activity;GO:0001786//phosphatidylserine binding	GO:0005737//cytoplasm;GO:0070062//extracellular exosome;GO:0005829//cytosol;GO:0005622//intracellular;GO:0005886//plasma membrane
O15234	CASC3	K14323|1|0.0|1405|ptr:454646|protein CASC3	GO:0000184//nuclear-transcribed mRNA catabolic process, nonsense-mediated decay;GO:0006406//mRNA export from nucleus;GO:0051028//mRNA transport;GO:0006369//termination of RNA polymerase II transcription;GO:0008380//RNA splicing;GO:0031124//mRNA 3'-end processing;GO:0000398//mRNA splicing, via spliceosome;GO:0006405//RNA export from nucleus;GO:0008298//intracellular mRNA localization;GO:0006417//r…	GO:0019899//enzyme binding;GO:0042802//identical protein binding;GO:0031625//ubiquitin protein ligase binding;GO:0003723//RNA binding	GO:0035145//exon-exon junction complex;GO:0005737//cytoplasm;GO:0030529//intracellular ribonucleoprotein complex;GO:0005654//nucleoplasm;GO:0048471//perinuclear region of cytoplasm;GO:0016607//nuclear speck;GO:0031965//nuclear membrane;GO:0005829//cytosol
O43570	CAH12	K01672|1|0.0|738|hsa:771|carbonic anhydrase [EC:4.2.1.1]	GO:0015701//bicarbonate transport;GO:0006730//one-carbon metabolic process;GO:0055064//chloride ion homeostasis	GO:0008270//zinc ion binding;GO:0004089//carbonate dehydratase activity	GO:0005886//plasma membrane;GO:0016021//integral component of membrane
P50748	KNTC1	K11577|1|0.0|4536|hsa:9735|kinetochore-associated protein 1	GO:0007096//regulation of exit from mitosis;GO:0006461//protein complex assembly;GO:0007093//mitotic cell cycle checkpoint;GO:0007062//sister chromatid cohesion;GO:0051301//cell division	#	GO:0015629//actin cytoskeleton;GO:0005634//nucleus;GO:0005828//kinetochore microtubule;GO:0000922//spindle pole;GO:1990423//RZZ complex;GO:0005886//plasma membrane;GO:0005829//cytosol;GO:0000777//condensed chromosome kinetochore
O43815	STRN	K17608|1|0.0|1622|hsa:6801|striatin 1/3/4	GO:0007626//locomotory behavior;GO:0016055//Wnt signaling pathway;GO:0008285//negative regulation of cell proliferation;GO:0070830//bicellular tight junction assembly;GO:0016358//dendrite development	GO:0030331//estrogen receptor binding;GO:0070016//armadillo repeat domain binding;GO:0051721//protein phosphatase 2A binding;GO:0005516//calmodulin binding;GO:0032403//protein complex binding	GO:0005737//cytoplasm;GO:0000159//protein phosphatase type 2A complex;GO:0016020//membrane;GO:0045211//postsynaptic membrane;GO:0014069//postsynaptic density;GO:0043197//dendritic spine;GO:0043025//neuronal cell body;GO:0005923//bicellular tight junction
Q96HP0	DOCK6	K21852|1|0.0|4205|hsa:57572|dedicator of cytokinesis protein 6/7/8	GO:0007596//blood coagulation;GO:0007264//small GTPase mediated signal transduction	GO:0005085//guanyl-nucleotide exchange factor activity	GO:0005829//cytosol;GO:0005622//intracellular;GO:0048471//perinuclear region of cytoplasm
Q16706	MA2A1	K01231|1|0.0|2385|hsa:4124|alpha-mannosidase II [EC:3.2.1.114]	GO:0001889//liver development;GO:0060042//retina morphogenesis in camera-type eye;GO:0007005//mitochondrion organization;GO:0001701//in utero embryonic development;GO:0006486//protein glycosylation;GO:0050769//positive regulation of neurogenesis;GO:0006013//mannose metabolic process;GO:0007585//respiratory gaseous exchange;GO:0007033//vacuole organization;GO:0006491//N-glycan processing;GO:000651…	GO:0016799//hydrolase activity, hydrolyzing N-glycosyl compounds;GO:0030246//carbohydrate binding;GO:0046872//metal ion binding;GO:0004572//mannosyl-oligosaccharide 1,3-1,6-alpha-mannosidase activity;GO:0004559//alpha-mannosidase activity	GO:0070062//extracellular exosome;GO:0016021//integral component of membrane;GO:0016020//membrane;GO:0005797//Golgi medial cisterna;GO:0005801//cis-Golgi network;GO:0000139//Golgi membrane
P78417	GSTO1	K00799|1|2e-179|496|hsa:9446|glutathione S-transferase [EC:2.5.1.18]	GO:0019852//L-ascorbic acid metabolic process;GO:0008152//metabolic process;GO:0014810//positive regulation of skeletal muscle contraction by regulation of release of sequestered calcium ion;GO:0071243//cellular response to arsenic-containing substance;GO:0060315//negative regulation of ryanodine-sensitive calcium-release channel activity;GO:0060316//positive regulation of ryanodine-sensitive cal…	GO:0004364//glutathione transferase activity;GO:0050610//methylarsonate reductase activity;GO:0045174//glutathione dehydrogenase (ascorbate) activity;GO:0016491//oxidoreductase activity	GO:0005737//cytoplasm;GO:0070062//extracellular exosome;GO:0005829//cytosol
Q9NUW8	TYDP1	K10862|1|0.0|1263|hsa:55775|tyrosyl-DNA phosphodiesterase 1 [EC:3.1.4.-]	GO:0006302//double-strand break repair;GO:0000012//single strand break repair;GO:0006281//DNA repair	GO:0008081//phosphoric diester hydrolase activity;GO:0003697//single-stranded DNA binding;GO:0003690//double-stranded DNA binding;GO:0017005//3'-tyrosyl-DNA phosphodiesterase activity;GO:0004527//exonuclease activity	GO:0005737//cytoplasm;GO:0005634//nucleus;GO:0005886//plasma membrane;GO:0043231//intracellular membrane-bounded organelle
Q24JP5	T132A	K17599|1|0.0|2034|hsa:54972|transmembrane protein 132	GO:0044267//cellular protein metabolic process;GO:0043687//post-translational protein modification	#	GO:0005794//Golgi apparatus;GO:0005783//endoplasmic reticulum;GO:0016021//integral component of membrane;GO:0005788//endoplasmic reticulum lumen;GO:0005789//endoplasmic reticulum membrane;GO:0000139//Golgi membrane;GO:0070062//extracellular exosome
Q53RD9	FBLN7	K17342|1|0.0|899|hsa:129804|fibulin 7	GO:0007155//cell adhesion	GO:0005509//calcium ion binding;GO:0008201//heparin binding	GO:0070062//extracellular exosome;GO:0005578//proteinaceous extracellular matrix;GO:0005925//focal adhesion
Q969U6	FBXW5	K10263|1|0.0|1176|hsa:54461|F-box and WD-40 domain protein 5	GO:0016567//protein ubiquitination;GO:0043161//proteasome-mediated ubiquitin-dependent protein catabolic process;GO:0031146//SCF-dependent proteasomal ubiquitin-dependent protein catabolic process;GO:0010824//regulation of centrosome duplication;GO:0007088//regulation of mitotic nuclear division;GO:0000209//protein polyubiquitination;GO:0043687//post-translational protein modification	GO:0019901//protein kinase binding;GO:0004842//ubiquitin-protein transferase activity	GO:0005737//cytoplasm;GO:0080008//Cul4-RING E3 ubiquitin ligase complex;GO:0005829//cytosol;GO:0019005//SCF ubiquitin ligase complex
P46934	NEDD4	K10591|1|0.0|2752|hsa:4734|E3 ubiquitin-protein ligase NEDD4 [EC:2.3.2.26]	GO:0050847//progesterone receptor signaling pathway;GO:0019089//transmission of virus;GO:0032801//receptor catabolic process;GO:0034644//cellular response to UV;GO:0050807//regulation of synapse organization;GO:0042110//T cell activation;GO:0044111//development involved in symbiotic interaction;GO:0007041//lysosomal transport;GO:0031175//neuron projection development;GO:0034765//regulation of ion…	GO:0031698//beta-2 adrenergic receptor binding;GO:0019904//protein domain specific binding;GO:0070064//proline-rich region binding;GO:0070063//RNA polymerase binding;GO:0019871//sodium channel inhibitor activity;GO:0035255//ionotropic glutamate receptor binding;GO:0050815//phosphoserine residue binding;GO:0050816//phosphothreonine residue binding;GO:0061630//ubiquitin protein ligase activity;GO:0…	GO:0005794//Golgi apparatus;GO:0000785//chromatin;GO:0070062//extracellular exosome;GO:0048471//perinuclear region of cytoplasm;GO:0005737//cytoplasm;GO:0016327//apicolateral plasma membrane;GO:0005886//plasma membrane;GO:0043197//dendritic spine;GO:0005829//cytosol;GO:0000151//ubiquitin ligase complex;GO:0005938//cell cortex
Q9Y274	SIA10	K03792|1|0.0|689|hsa:10402|neolactotetraosylceramide alpha-2,3-sialyltransferase (sialyltransferase 10) [EC:2.4.99.6]	GO:0006486//protein glycosylation;GO:0071354//cellular response to interleukin-6;GO:0018146//keratan sulfate biosynthetic process;GO:0009311//oligosaccharide metabolic process;GO:0006464//cellular protein modification process;GO:0006664//glycolipid metabolic process;GO:0018279//protein N-linked glycosylation via asparagine	GO:0052798//beta-galactoside alpha-2,3-sialyltransferase activity;GO:0003836//beta-galactoside (CMP) alpha-2,3-sialyltransferase activity;GO:0008373//sialyltransferase activity	GO:0005794//Golgi apparatus;GO:0070062//extracellular exosome;GO:0016021//integral component of membrane;GO:0000139//Golgi membrane
O60518	RNBP6	K20222|1|0.0|1848|cjc:100404460|importin-5	GO:0006610//ribosomal protein import into nucleus;GO:0000060//protein import into nucleus, translocation;GO:0006607//NLS-bearing protein import into nucleus	GO:0008565//protein transporter activity;GO:0008139//nuclear localization sequence binding	GO:0005737//cytoplasm;GO:0034399//nuclear periphery;GO:0031965//nuclear membrane
P42126	ECI1	K13238|1|0.0|616|hsa:1632|Delta3-Delta2-enoyl-CoA isomerase [EC:5.3.3.8]	GO:0006635//fatty acid beta-oxidation;GO:0008152//metabolic process	GO:0004165//dodecenoyl-CoA delta-isomerase activity;GO:0016853//isomerase activity;GO:0004300//enoyl-CoA hydratase activity;GO:0016860//intramolecular oxidoreductase activity	GO:0005743//mitochondrial inner membrane;GO:0070062//extracellular exosome;GO:0005739//mitochondrion;GO:0005759//mitochondrial matrix
P20248	CCNA2	K06627|1|0.0|892|hsa:890|cyclin-A	GO:0000086//G2/M transition of mitotic cell cycle;GO:0048146//positive regulation of fibroblast proliferation;GO:0051301//cell division;GO:0044320//cellular response to leptin stimulus;GO:0071373//cellular response to luteinizing hormone stimulus;GO:0090102//cochlea development;GO:0036120//cellular response to platelet-derived growth factor stimulus;GO:0071456//cellular response to hypoxia;GO:007…	GO:0097472//cyclin-dependent protein kinase activity;GO:0019901//protein kinase binding;GO:0019904//protein domain specific binding	GO:0000307//cyclin-dependent protein kinase holoenzyme complex;GO:0005737//cytoplasm;GO:0001940//male pronucleus;GO:0005634//nucleus;GO:0005654//nucleoplasm;GO:0097124//cyclin A2-CDK2 complex;GO:0005829//cytosol;GO:0001939//female pronucleus
P63244	RACK1	K14753|1|0.0|657|umr:103656354|guanine nucleotide-binding protein subunit beta-2-like 1 protein	GO:0043547//positive regulation of GTPase activity;GO:0008104//protein localization;GO:0032436//positive regulation of proteasomal ubiquitin-dependent protein catabolic process;GO:0030308//negative regulation of cell growth;GO:2000114//regulation of establishment of cell polarity;GO:0033137//negative regulation of peptidyl-serine phosphorylation;GO:0010629//negative regulation of gene expression;…	GO:0005080//protein kinase C binding;GO:0042169//SH2 domain binding;GO:0019899//enzyme binding;GO:0035591//signaling adaptor activity;GO:0030971//receptor tyrosine kinase binding;GO:0042803//protein homodimerization activity;GO:0030332//cyclin binding;GO:0016301//kinase activity;GO:0019903//protein phosphatase binding;GO:0030292//protein tyrosine kinase inhibitor activity;GO:0008200//ion channel …	GO:0015935//small ribosomal subunit;GO:1990630//IRE1-RACK1-PP2A complex;GO:0005737//cytoplasm;GO:0016020//membrane;GO:0043204//perikaryon;GO:0005634//nucleus;GO:0005739//mitochondrion;GO:0005654//nucleoplasm;GO:0043005//neuron projection;GO:0048471//perinuclear region of cytoplasm;GO:0001891//phagocytic cup;GO:0043025//neuronal cell body;GO:0044297//cell body;GO:0030425//dendrite;GO:0005886//plas…
P04156	PRIO	K05634|1|0.0|520|hsa:5621|prion protein	GO:1990535//neuron projection maintenance;GO:0046007//negative regulation of activated T cell proliferation;GO:0032147//activation of protein kinase activity;GO:0007611//learning or memory;GO:1904646//cellular response to amyloid-beta;GO:0035690//cellular response to drug;GO:0070885//negative regulation of calcineurin-NFAT signaling cascade;GO:0043086//negative regulation of catalytic activity;GO…	GO:0004872//receptor activity;GO:0004871//signal transducer activity;GO:0043008//ATP-dependent protein binding;GO:0044325//ion channel binding;GO:0001540//amyloid-beta binding;GO:0051087//chaperone binding;GO:0002020//protease binding;GO:0032403//protein complex binding;GO:0005521//lamin binding;GO:0042802//identical protein binding;GO:0031802//type 5 metabotropic glutamate receptor binding;GO:19…	GO:0005783//endoplasmic reticulum;GO:0016234//inclusion body;GO:0031362//anchored component of external side of plasma membrane;GO:0031225//anchored component of membrane;GO:0005737//cytoplasm;GO:0070062//extracellular exosome;GO:0106003//amyloid-beta complex;GO:0016021//integral component of membrane;GO:0009986//cell surface;GO:0005794//Golgi apparatus;GO:0031965//nuclear membrane;GO:0014069//po…
O14757	CHK1	K02216|1|0.0|991|hsa:1111|serine/threonine-protein kinase CHEK1 [EC:2.7.11.1]	GO:0018107//peptidyl-threonine phosphorylation;GO:2000615//regulation of histone H3-K9 acetylation;GO:0000086//G2/M transition of mitotic cell cycle;GO:0071260//cellular response to mechanical stimulus;GO:0035556//intracellular signal transduction;GO:0007049//cell cycle;GO:0010569//regulation of double-strand break repair via homologous recombination;GO:0031572//G2 DNA damage checkpoint;GO:004809…	GO:0004674//protein serine/threonine kinase activity;GO:0004672//protein kinase activity;GO:0005524//ATP binding;GO:0016301//kinase activity;GO:0035402//histone kinase activity (H3-T11 specific);GO:0019904//protein domain specific binding	GO:0000785//chromatin;GO:0005737//cytoplasm;GO:0005615//extracellular space;GO:0005813//centrosome;GO:0005634//nucleus;GO:0005654//nucleoplasm;GO:0005657//replication fork;GO:0000794//condensed nuclear chromosome;GO:0043234//protein complex;GO:0043231//intracellular membrane-bounded organelle;GO:0005829//cytosol
P25098	ARBK1	K00910|1|0.0|1433|ptr:451363|beta-adrenergic-receptor kinase [EC:2.7.11.15]	GO:0046718//viral entry into host cell;GO:0018107//peptidyl-threonine phosphorylation;GO:0018105//peptidyl-serine phosphorylation;GO:0045988//negative regulation of striated muscle contraction;GO:0060048//cardiac muscle contraction;GO:0007213//G-protein coupled acetylcholine receptor signaling pathway;GO:0007217//tachykinin receptor signaling pathway;GO:0002026//regulation of the force of heart c…	GO:0031755//Edg-2 lysophosphatidic acid receptor binding;GO:0031694//alpha-2A adrenergic receptor binding;GO:0004672//protein kinase activity;GO:0005524//ATP binding;GO:0047696//beta-adrenergic receptor kinase activity;GO:0004703//G-protein coupled receptor kinase activity	GO:0005929//cilium;GO:0005737//cytoplasm;GO:0016020//membrane;GO:0005886//plasma membrane;GO:0005829//cytosol
Q13470	TNK1	K08885|1|0.0|1329|hsa:8711|non-receptor tyrosine-protein kinase TNK1 [EC:2.7.10.2]	GO:0042127//regulation of cell proliferation;GO:0006468//protein phosphorylation;GO:0030154//cell differentiation;GO:0038083//peptidyl-tyrosine autophosphorylation;GO:0030308//negative regulation of cell growth;GO:0046777//protein autophosphorylation;GO:0045087//innate immune response;GO:0007169//transmembrane receptor protein tyrosine kinase signaling pathway;GO:0016477//cell migration;GO:004658…	GO:0004715//non-membrane spanning protein tyrosine kinase activity;GO:0004713//protein tyrosine kinase activity;GO:0004871//signal transducer activity;GO:0005102//receptor binding;GO:0005524//ATP binding	GO:0005737//cytoplasm;GO:0005829//cytosol;GO:0016020//membrane;GO:0031234//extrinsic component of cytoplasmic side of plasma membrane
Q14683	SMC1A	K06636|1|0.0|2503|sbq:101040339|structural maintenance of chromosome 1	GO:0009314//response to radiation;GO:0007064//mitotic sister chromatid cohesion;GO:0051301//cell division;GO:0007062//sister chromatid cohesion;GO:0051321//meiotic cell cycle;GO:0072423//response to DNA damage checkpoint signaling;GO:0006281//DNA repair;GO:0032876//negative regulation of DNA endoreduplication;GO:0019827//stem cell population maintenance;GO:0000070//mitotic sister chromatid segreg…	GO:0046982//protein heterodimerization activity;GO:0032403//protein complex binding;GO:0005524//ATP binding;GO:0036033//mediator complex binding;GO:0003723//RNA binding;GO:0003682//chromatin binding	GO:0008278//cohesin complex;GO:0005634//nucleus;GO:0097431//mitotic spindle pole;GO:0005654//nucleoplasm;GO:0016363//nuclear matrix;GO:0005694//chromosome;GO:0030893//meiotic cohesin complex;GO:0000794//condensed nuclear chromosome;GO:0000775//chromosome, centromeric region;GO:0000776//kinetochore;GO:0000777//condensed chromosome kinetochore;GO:0005829//cytosol
Q9UBC5	MYO1A	K10356|1|0.0|2158|hsa:4640|myosin I	GO:0007605//sensory perception of sound;GO:0030033//microvillus assembly;GO:0051648//vesicle localization	GO:0051015//actin filament binding;GO:0005516//calmodulin binding;GO:0003774//motor activity;GO:0005524//ATP binding	GO:0005737//cytoplasm;GO:0016459//myosin complex;GO:0031941//filamentous actin;GO:0016328//lateral plasma membrane;GO:0016323//basolateral plasma membrane;GO:0016324//apical plasma membrane;GO:0005902//microvillus;GO:0005903//brush border;GO:0009925//basal plasma membrane;GO:0044853//plasma membrane raft;GO:0030864//cortical actin cytoskeleton
P56181	NDUV3	K03944|1|3e-75|223|ptr:736470|NADH dehydrogenase (ubiquinone) flavoprotein 3	GO:0032981//mitochondrial respiratory chain complex I assembly;GO:0006120//mitochondrial electron transport, NADH to ubiquinone;GO:0042775//mitochondrial ATP synthesis coupled electron transport;GO:0055114//oxidation-reduction process	GO:0008137//NADH dehydrogenase (ubiquinone) activity;GO:0003723//RNA binding	GO:0005739//mitochondrion;GO:0005654//nucleoplasm;GO:0005743//mitochondrial inner membrane;GO:0005747//mitochondrial respiratory chain complex I
A3KN83	SBNO1	#	GO:0006355//regulation of transcription, DNA-templated	#	#
Q9ULJ1	ODF2L	K16479|1|4e-169|503|mdo:100617972|outer dense fiber protein 2	#	#	GO:0005813//centrosome
Q7L1V2	MON1B	K20195|1|0.0|1105|hsa:22879|vacuolar fusion protein MON1	GO:0019085//early viral transcription;GO:0019086//late viral transcription;GO:0016192//vesicle-mediated transport	#	GO:0005737//cytoplasm;GO:0012505//endomembrane system
Q8TDH9	BL1S5	K20187|1|2e-138|389|ggo:101128471|biogenesis of lysosome-related organelles complex 1 subunit 5	GO:0032438//melanosome organization;GO:0050942//positive regulation of pigment cell differentiation;GO:0048066//developmental pigmentation;GO:0008089//anterograde axonal transport;GO:0048490//anterograde synaptic vesicle transport;GO:0035646//endosome to melanosome transport;GO:0031175//neuron projection development;GO:0032402//melanosome transport;GO:0032474//otolith morphogenesis	#	GO:0031083//BLOC-1 complex;GO:1904115//axon cytoplasm;GO:0030133//transport vesicle;GO:0043231//intracellular membrane-bounded organelle
O60749	SNX2	K17917|1|0.0|1064|ggo:101140491|sorting nexin-1/2	GO:0006886//intracellular protein transport;GO:0051259//protein oligomerization;GO:0042147//retrograde transport, endosome to Golgi;GO:0072673//lamellipodium morphogenesis;GO:0034498//early endosome to Golgi transport;GO:0006897//endocytosis;GO:0016050//vesicle organization	GO:1990459//transferrin receptor binding;GO:0045296//cadherin binding;GO:1990460//leptin receptor binding;GO:0042803//protein homodimerization activity;GO:0005154//epidermal growth factor receptor binding;GO:0005158//insulin receptor binding;GO:0035091//phosphatidylinositol binding;GO:0046982//protein heterodimerization activity	GO:0019898//extrinsic component of membrane;GO:0010008//endosome membrane;GO:0005737//cytoplasm;GO:0005764//lysosome;GO:0070062//extracellular exosome;GO:0016020//membrane;GO:0031901//early endosome membrane;GO:0030027//lamellipodium;GO:0043234//protein complex;GO:0005829//cytosol;GO:0005622//intracellular;GO:0030904//retromer complex;GO:0030905//retromer, tubulation complex;GO:0005768//endosome
Q9BQ15	SOSB1	K15280|1|1e-43|159|tca:660868|solute carrier family 35, member C2!K14711|3|3e-21|95.1|fch:102056028|solute carrier family 39 (zinc transporter), member 5	GO:0006974//cellular response to DNA damage stimulus;GO:0070200//establishment of protein localization to telomere;GO:0010212//response to ionizing radiation;GO:0000724//double-strand break repair via homologous recombination;GO:1904355//positive regulation of telomere capping;GO:0006281//DNA repair;GO:0042795//snRNA transcription from RNA polymerase II promoter;GO:0007093//mitotic cell cycle che…	GO:0070182//DNA polymerase binding;GO:0003676//nucleic acid binding;GO:0098505//G-rich strand telomeric DNA binding;GO:0003697//single-stranded DNA binding	GO:0005829//cytosol;GO:0005634//nucleus;GO:0005654//nucleoplasm;GO:0000784//nuclear chromosome, telomeric region;GO:0070876//SOSS complex
Q96R06	SPAG5	K21764|1|0.0|2404|hsa:10615|sperm-associated antigen 5	GO:0000070//mitotic sister chromatid segregation;GO:0032388//positive regulation of intracellular transport;GO:0090235//regulation of metaphase plate congression;GO:0051988//regulation of attachment of spindle microtubules to kinetochore;GO:0071539//protein localization to centrosome;GO:1905832//positive regulation of spindle assembly;GO:0007051//spindle organization;GO:0051301//cell division;GO:…	GO:0008017//microtubule binding	GO:0005737//cytoplasm;GO:0035371//microtubule plus-end;GO:0030496//midbody;GO:0072686//mitotic spindle;GO:0097431//mitotic spindle pole;GO:0034451//centriolar satellite;GO:0000776//kinetochore;GO:0005876//spindle microtubule;GO:0000777//condensed chromosome kinetochore
Q9GZP0	PDGFD	K05450|1|0.0|773|ggo:101134877|platelet derived growth factor C/D	GO:0031954//positive regulation of protein autophosphorylation;GO:0048146//positive regulation of fibroblast proliferation;GO:0007596//blood coagulation;GO:0043406//positive regulation of MAP kinase activity;GO:0048008//platelet-derived growth factor receptor signaling pathway;GO:0007275//multicellular organism development;GO:0036120//cellular response to platelet-derived growth factor stimulus;G…	GO:0008083//growth factor activity;GO:0005161//platelet-derived growth factor receptor binding	GO:0005788//endoplasmic reticulum lumen;GO:0070062//extracellular exosome;GO:0016020//membrane;GO:0005615//extracellular space;GO:0000139//Golgi membrane;GO:0005576//extracellular region
Q52LA3	LIN52	K21775|1|2e-79|233|lav:100672514|protein lin-52	GO:0006351//transcription, DNA-templated;GO:0007049//cell cycle;GO:0051726//regulation of cell cycle	#	GO:0005654//nucleoplasm;GO:0070176//DRM complex
P25786	PSA1	K02725|1|0.0|551|pale:102894037|20S proteasome subunit alpha 6 [EC:3.4.25.1]	GO:0090263//positive regulation of canonical Wnt signaling pathway;GO:0038061//NIK/NF-kappaB signaling;GO:0033209//tumor necrosis factor-mediated signaling pathway;GO:0051437//positive regulation of ubiquitin-protein ligase activity involved in regulation of mitotic cell cycle transition;GO:0061418//regulation of transcription from RNA polymerase II promoter in response to hypoxia;GO:0000209//pro…	GO:0004298//threonine-type endopeptidase activity;GO:0001530//lipopolysaccharide binding;GO:0003723//RNA binding	GO:0019773//proteasome core complex, alpha-subunit complex;GO:0005737//cytoplasm;GO:0005839//proteasome core complex;GO:0005813//centrosome;GO:0005634//nucleus;GO:0005654//nucleoplasm;GO:0000502//proteasome complex;GO:0070062//extracellular exosome;GO:0005844//polysome;GO:0005829//cytosol
Q9H2P9	DPH5	K00586|1|0.0|588|pps:100976633|diphthine methyl ester synthase [EC:2.1.1.314]	GO:0017183//peptidyl-diphthamide biosynthetic process from peptidyl-histidine	GO:0004164//diphthine synthase activity	GO:0005829//cytosol
P38919	IF4A3	K13025|1|0.0|851|rbb:108534152|ATP-dependent RNA helicase [EC:3.6.4.13]	GO:0000184//nuclear-transcribed mRNA catabolic process, nonsense-mediated decay;GO:1990416//cellular response to brain-derived neurotrophic factor stimulus;GO:0010629//negative regulation of gene expression;GO:0048026//positive regulation of mRNA splicing, via spliceosome;GO:0051028//mRNA transport;GO:0014070//response to organic cyclic compound;GO:0035640//exploration behavior;GO:0000381//regula…	GO:0008143//poly(A) binding;GO:0043021//ribonucleoprotein complex binding;GO:0003729//mRNA binding;GO:0005524//ATP binding;GO:0035368//selenocysteine insertion sequence binding;GO:0004004//ATP-dependent RNA helicase activity;GO:0004386//helicase activity;GO:0035613//RNA stem-loop binding;GO:0003723//RNA binding;GO:0003743//translation initiation factor activity	GO:0035145//exon-exon junction complex;GO:0030425//dendrite;GO:0030529//intracellular ribonucleoprotein complex;GO:0005737//cytoplasm;GO:0005730//nucleolus;GO:0005634//nucleus;GO:0016020//membrane;GO:0005654//nucleoplasm;GO:0043025//neuronal cell body;GO:0016607//nuclear speck;GO:0071013//catalytic step 2 spliceosome;GO:0005829//cytosol;GO:0005681//spliceosomal complex
Q9BXI6	TB10A	K19944|1|0.0|1041|ptr:458749|TBC1 domain family member 10	GO:0031338//regulation of vesicle fusion;GO:0097202//activation of cysteine-type endopeptidase activity;GO:0090630//activation of GTPase activity;GO:0061024//membrane organization;GO:0042147//retrograde transport, endosome to Golgi;GO:0045862//positive regulation of proteolysis;GO:0006886//intracellular protein transport	GO:0005085//guanyl-nucleotide exchange factor activity;GO:0005096//GTPase activator activity;GO:0017137//Rab GTPase binding;GO:0045296//cadherin binding;GO:0030165//PDZ domain binding	GO:0070062//extracellular exosome;GO:0005829//cytosol;GO:0005622//intracellular;GO:0005902//microvillus;GO:0012505//endomembrane system;GO:0005886//plasma membrane
Q8WYA0	IFT81	K19677|1|0.0|1368|hsa:28981|intraflagellar transport protein 81	GO:0060271//cilium assembly;GO:0042073//intraciliary transport;GO:0007283//spermatogenesis;GO:0035735//intraciliary transport involved in cilium assembly	GO:0015631//tubulin binding	GO:0030992//intraciliary transport particle B;GO:0097228//sperm principal piece;GO:0036064//ciliary basal body;GO:0031514//motile cilium;GO:0005813//centrosome;GO:0097225//sperm midpiece;GO:0097542//ciliary tip;GO:0005929//cilium
P43250	GRK6	K08291|1|0.0|1191|hsa:2870|G protein-coupled receptor kinase [EC:2.7.11.16]	GO:0016055//Wnt signaling pathway;GO:0008277//regulation of G-protein coupled receptor protein signaling pathway;GO:0007165//signal transduction	GO:0047696//beta-adrenergic receptor kinase activity;GO:0004703//G-protein coupled receptor kinase activity;GO:0005524//ATP binding	GO:0016020//membrane;GO:0005886//plasma membrane
Q8NFZ5	TNIP2	K16456|1|2e-12|75.5|bfo:BRAFLDRAFT_124674|centrosomal protein CEP55	GO:0071222//cellular response to lipopolysaccharide;GO:0034138//toll-like receptor 3 signaling pathway;GO:0034134//toll-like receptor 2 signaling pathway;GO:0050821//protein stabilization;GO:0070498//interleukin-1-mediated signaling pathway;GO:0023035//CD40 signaling pathway;GO:0016579//protein deubiquitination;GO:0043123//positive regulation of I-kappaB kinase/NF-kappaB signaling;GO:0006915//apo…	GO:0031593//polyubiquitin modification-dependent protein binding;GO:0070530//K63-linked polyubiquitin modification-dependent protein binding;GO:0046872//metal ion binding;GO:0019901//protein kinase binding	GO:0005737//cytoplasm;GO:0005634//nucleus;GO:0005829//cytosol
Q6NUK1	SCMC1	K14684|1|0.0|984|hsa:29957|solute carrier family 25 (mitochondrial phosphate transporter), member 23/24/25/41	GO:0071277//cellular response to calcium ion;GO:0015867//ATP transport;GO:0006839//mitochondrial transport;GO:0034599//cellular response to oxidative stress;GO:0010941//regulation of cell death	GO:0005347//ATP transmembrane transporter activity;GO:0015217//ADP transmembrane transporter activity;GO:0005509//calcium ion binding	GO:0005739//mitochondrion;GO:0005743//mitochondrial inner membrane;GO:0016021//integral component of membrane
Q9BW91	NUDT9	K13988|1|0.0|726|hsa:53343|ADP-ribose pyrophosphatase [EC:3.6.1.13]	GO:0046709//IDP catabolic process;GO:0006812//cation transport;GO:0034656//nucleobase-containing small molecule catabolic process;GO:0046032//ADP catabolic process	GO:0016787//hydrolase activity;GO:0019144//ADP-sugar diphosphatase activity;GO:0005227//calcium activated cation channel activity;GO:0047631//ADP-ribose diphosphatase activity;GO:0043262//adenosine-diphosphatase activity	GO:0070062//extracellular exosome;GO:0031965//nuclear membrane;GO:0005739//mitochondrion;GO:0005622//intracellular;GO:0005759//mitochondrial matrix;GO:0030054//cell junction
O95881	TXD12	K05360|1|2e-126|357|pps:100996005|protein-disulfide reductase (glutathione) [EC:1.8.4.2]	GO:0060548//negative regulation of cell death;GO:0030154//cell differentiation;GO:1902236//negative regulation of endoplasmic reticulum stress-induced intrinsic apoptotic signaling pathway;GO:0045454//cell redox homeostasis	GO:0015037//peptide disulfide oxidoreductase activity;GO:0019153//protein-disulfide reductase (glutathione) activity	GO:0005783//endoplasmic reticulum;GO:0005788//endoplasmic reticulum lumen;GO:0005623//cell
Q9UBU8	MO4L1	K11339|1|0.0|749|nle:100583436|mortality factor 4-like protein 1	GO:0016575//histone deacetylation;GO:0006338//chromatin remodeling;GO:0000724//double-strand break repair via homologous recombination;GO:0043968//histone H2A acetylation;GO:0006342//chromatin silencing;GO:0008283//cell proliferation;GO:0006355//regulation of transcription, DNA-templated;GO:0006351//transcription, DNA-templated;GO:0043967//histone H4 acetylation;GO:0040008//regulation of growth;G…	GO:0047485//protein N-terminus binding;GO:0003682//chromatin binding	GO:0016607//nuclear speck;GO:0016580//Sin3 complex;GO:0005634//nucleus;GO:0035267//NuA4 histone acetyltransferase complex;GO:0005654//nucleoplasm
O95772	STR3N	K22291|1|3e-89|275|xtr:448505|StAR-related lipid transfer protein 3	GO:0006700//C21-steroid hormone biosynthetic process;GO:0099044//vesicle tethering to endoplasmic reticulum	GO:0015485//cholesterol binding;GO:0042803//protein homodimerization activity	GO:0043231//intracellular membrane-bounded organelle;GO:0005829//cytosol;GO:0016020//membrane;GO:0031902//late endosome membrane;GO:0005789//endoplasmic reticulum membrane;GO:0005765//lysosomal membrane;GO:0044232//organelle membrane contact site;GO:0016021//integral component of membrane
P60891	PRPS1	K00948|1|0.0|655|lav:100672450|ribose-phosphate pyrophosphokinase [EC:2.7.6.1]	GO:0009165//nucleotide biosynthetic process;GO:0006221//pyrimidine nucleotide biosynthetic process;GO:0006015//5-phosphoribose 1-diphosphate biosynthetic process;GO:0034418//urate biosynthetic process;GO:0031100//animal organ regeneration;GO:0009156//ribonucleoside monophosphate biosynthetic process;GO:0009116//nucleoside metabolic process;GO:0046101//hypoxanthine biosynthetic process;GO:0007399/…	GO:0030246//carbohydrate binding;GO:0000287//magnesium ion binding;GO:0042802//identical protein binding;GO:0042803//protein homodimerization activity;GO:0016301//kinase activity;GO:0016208//AMP binding;GO:0043531//ADP binding;GO:0004749//ribose phosphate diphosphokinase activity;GO:0019003//GDP binding;GO:0005524//ATP binding	GO:0002189//ribose phosphate diphosphokinase complex;GO:0043234//protein complex;GO:0005829//cytosol
P51531	SMCA2	K11647|1|0.0|3276|hsa:6595|SWI/SNF-related matrix-associated actin-dependent regulator of chromatin subfamily A member 2/4 [EC:3.6.4.-]	GO:0030308//negative regulation of cell growth;GO:0000122//negative regulation of transcription from RNA polymerase II promoter;GO:0008285//negative regulation of cell proliferation;GO:0006338//chromatin remodeling;GO:0045892//negative regulation of transcription, DNA-templated;GO:0045893//positive regulation of transcription, DNA-templated;GO:0007286//spermatid development;GO:0035887//aortic smo…	GO:0042393//histone binding;GO:0016887//ATPase activity;GO:0003713//transcription coactivator activity;GO:0005524//ATP binding;GO:0044212//transcription regulatory region DNA binding;GO:0004386//helicase activity;GO:0001105//RNA polymerase II transcription coactivator activity;GO:0008094//DNA-dependent ATPase activity;GO:0003682//chromatin binding	GO:0045111//intermediate filament cytoskeleton;GO:0005634//nucleus;GO:0005654//nucleoplasm;GO:0016514//SWI/SNF complex;GO:0071565//nBAF complex;GO:0000790//nuclear chromatin;GO:0043231//intracellular membrane-bounded organelle;GO:0071564//npBAF complex
P62888	RL30	K02908|1|2e-80|236|tmu:101357184|large subunit ribosomal protein L30e	GO:0000184//nuclear-transcribed mRNA catabolic process, nonsense-mediated decay;GO:0019083//viral transcription;GO:0006614//SRP-dependent cotranslational protein targeting to membrane;GO:0050829//defense response to Gram-negative bacterium;GO:0061844//antimicrobial humoral immune response mediated by antimicrobial peptide;GO:0006364//rRNA processing;GO:0002181//cytoplasmic translation;GO:1904571/…	GO:0003735//structural constituent of ribosome;GO:0035368//selenocysteine insertion sequence binding;GO:0003723//RNA binding	GO:0022625//cytosolic large ribosomal subunit;GO:0031012//extracellular matrix;GO:0005925//focal adhesion;GO:0070062//extracellular exosome;GO:0005634//nucleus;GO:0016020//membrane;GO:0005840//ribosome;GO:0005829//cytosol
O75379	VAMP4	K08513|1|2e-100|289|rbb:108526249|vesicle-associated membrane protein 4	GO:0006906//vesicle fusion;GO:0061024//membrane organization;GO:0000226//microtubule cytoskeleton organization;GO:0006887//exocytosis;GO:0090161//Golgi ribbon formation;GO:0016192//vesicle-mediated transport;GO:0035493//SNARE complex assembly	GO:0005484//SNAP receptor activity;GO:0000149//SNARE binding	GO:0008021//synaptic vesicle;GO:0030285//integral component of synaptic vesicle membrane;GO:0031201//SNARE complex;GO:0030665//clathrin-coated vesicle membrane;GO:0016021//integral component of membrane;GO:0005794//Golgi apparatus;GO:0009986//cell surface;GO:0030133//transport vesicle;GO:0032588//trans-Golgi network membrane;GO:0005886//plasma membrane;GO:0000139//Golgi membrane;GO:0005764//lysos…
P40926	MDHM	K00026|1|0.0|686|hsa:4191|malate dehydrogenase [EC:1.1.1.37]	GO:0006734//NADH metabolic process;GO:0005975//carbohydrate metabolic process;GO:0006475//internal protein amino acid acetylation;GO:0006107//oxaloacetate metabolic process;GO:0006099//tricarboxylic acid cycle;GO:0009060//aerobic respiration;GO:0006108//malate metabolic process;GO:0006094//gluconeogenesis	GO:0046554//malate dehydrogenase (NADP+) activity;GO:0003723//RNA binding;GO:0030060//L-malate dehydrogenase activity;GO:0042803//protein homodimerization activity;GO:0043621//protein self-association	GO:0070062//extracellular exosome;GO:0043209//myelin sheath;GO:0005634//nucleus;GO:0005739//mitochondrion;GO:0005743//mitochondrial inner membrane;GO:0005759//mitochondrial matrix
O95633	FSTL3	K09171|1|9e-151|448|ocu:100350712|nuclear factor I/X!K04661|2|2e-70|224|cmk:103177837|follistatin	GO:0030324//lung development;GO:0030325//adrenal gland development;GO:0032926//negative regulation of activin receptor signaling pathway;GO:0008584//male gonad development;GO:0001503//ossification;GO:0071248//cellular response to metal ion;GO:0022409//positive regulation of cell-cell adhesion;GO:0044267//cellular protein metabolic process;GO:0090101//negative regulation of transmembrane receptor …	GO:0001968//fibronectin binding;GO:0048185//activin binding	GO:0005788//endoplasmic reticulum lumen;GO:0044306//neuron projection terminus;GO:0005615//extracellular space;GO:0005634//nucleus;GO:0005654//nucleoplasm;GO:0005576//extracellular region;GO:0005794//Golgi apparatus;GO:0030141//secretory granule
Q6NSZ9	ZSC25	K09229|1|0.0|1107|hsa:221785|KRAB and SCAN domains-containing zinc finger protein	GO:0006351//transcription, DNA-templated	GO:0003700//DNA binding transcription factor activity;GO:0003676//nucleic acid binding;GO:0003677//DNA binding;GO:0046872//metal ion binding	GO:0005634//nucleus
Q96B45	BORC7	K20821|1|2e-72|215|hsa:119032|BLOC-1 related complex subunit 7	#	#	GO:0005765//lysosomal membrane;GO:0099078//BORC complex
P21953	ODBB	K00167|1|0.0|810|ptr:462845|2-oxoisovalerate dehydrogenase E1 component beta subunit [EC:1.2.4.4]	GO:0034641//cellular nitrogen compound metabolic process;GO:0008152//metabolic process;GO:0009083//branched-chain amino acid catabolic process	GO:0016831//carboxy-lyase activity;GO:0003824//catalytic activity;GO:0003826//alpha-ketoacid dehydrogenase activity;GO:0003863//3-methyl-2-oxobutanoate dehydrogenase (2-methylpropanoyl-transferring) activity	GO:0005947//mitochondrial alpha-ketoglutarate dehydrogenase complex;GO:0005739//mitochondrion;GO:0005759//mitochondrial matrix
P23497	SP100	K15413|1|0.0|1815|hsa:6672|nuclear autoantigen Sp-100	GO:1902041//regulation of extrinsic apoptotic signaling pathway via death domain receptors;GO:1902044//regulation of Fas signaling pathway;GO:0060337//type I interferon signaling pathway;GO:0048384//retinoic acid receptor signaling pathway;GO:0000723//telomere maintenance;GO:0045765//regulation of angiogenesis;GO:0045893//positive regulation of transcription, DNA-templated;GO:0032526//response to…	GO:0003677//DNA binding;GO:0003714//transcription corepressor activity;GO:0003713//transcription coactivator activity;GO:0070087//chromo shadow domain binding;GO:0046872//metal ion binding;GO:0042802//identical protein binding;GO:0042803//protein homodimerization activity;GO:0008134//transcription factor binding;GO:0019900//kinase binding;GO:0019904//protein domain specific binding	GO:0000784//nuclear chromosome, telomeric region;GO:0016605//PML body;GO:0016604//nuclear body;GO:0005730//nucleolus;GO:0005634//nucleus;GO:0005654//nucleoplasm;GO:0005737//cytoplasm;GO:0034399//nuclear periphery
Q96T83	SL9A7	K12041|1|0.0|1491|hsa:84679|solute carrier family 9 (sodium/hydrogen exchanger), member 6/7	GO:0098719//sodium ion import across plasma membrane;GO:0006885//regulation of pH;GO:0006811//ion transport;GO:0051453//regulation of intracellular pH	GO:0015386//potassium:proton antiporter activity;GO:0015385//sodium:proton antiporter activity;GO:0042803//protein homodimerization activity	GO:0043231//intracellular membrane-bounded organelle;GO:0005802//trans-Golgi network;GO:0000139//Golgi membrane;GO:0055038//recycling endosome membrane;GO:0005886//plasma membrane;GO:0016021//integral component of membrane
O00425	IF2B3	K13197|1|0.0|1185|pon:100448430|insulin-like growth factor 2 mRNA-binding protein 3	GO:0043488//regulation of mRNA stability;GO:0042035//regulation of cytokine biosynthetic process;GO:0017148//negative regulation of translation;GO:0051028//mRNA transport;GO:0009653//anatomical structure morphogenesis;GO:0006412//translation	GO:0048027//mRNA 5'-UTR binding;GO:0003723//RNA binding;GO:0045182//translation regulator activity;GO:0003730//mRNA 3'-UTR binding	GO:0005737//cytoplasm;GO:0005829//cytosol;GO:0005634//nucleus
Q05D32	CTSL2	K17616|1|0.0|961|hsa:51496|CTD small phosphatase-like protein 2 [EC:3.1.3.-]	GO:0046827//positive regulation of protein export from nucleus;GO:0030514//negative regulation of BMP signaling pathway	GO:0016791//phosphatase activity;GO:0004721//phosphoprotein phosphatase activity	GO:0005654//nucleoplasm
O75955	FLOT1	K07192|1|0.0|865|hsa:10211|flotillin	GO:0034116//positive regulation of heterotypic cell-cell adhesion;GO:0033227//dsRNA transport;GO:1901890//positive regulation of cell junction assembly;GO:0002090//regulation of receptor internalization;GO:1903044//protein localization to membrane raft;GO:0050821//protein stabilization;GO:0001765//membrane raft assembly;GO:0035023//regulation of Rho protein signal transduction;GO:0044854//plasma …	GO:0002020//protease binding;GO:0035255//ionotropic glutamate receptor binding;GO:0046982//protein heterodimerization activity	GO:0005911//cell-cell junction;GO:0005901//caveola;GO:0005925//focal adhesion;GO:0008180//COP9 signalosome;GO:0070062//extracellular exosome;GO:0016600//flotillin complex;GO:0031410//cytoplasmic vesicle;GO:0016021//integral component of membrane;GO:0016020//membrane;GO:0005815//microtubule organizing center;GO:0030864//cortical actin cytoskeleton;GO:0034451//centriolar satellite;GO:0042383//sarco…
Q5TGY1	TMCO4	#	#	#	GO:0016021//integral component of membrane
Q15032	R3HD1	K02360|1|2e-57|223|pcf:106783583|a component of the cytoplasm (encore)	#	GO:0003723//RNA binding;GO:0003676//nucleic acid binding	#
O95104	SFR15	K13167|1|0.0|2293|pps:100969954|splicing factor, arginine/serine-rich 15	#	GO:0003723//RNA binding	GO:0005654//nucleoplasm
Q63ZY3	KANK2	K22808|1|0.0|1728|hsa:25959|KN motif and ankyrin repeat domain-containing protein	GO:0008285//negative regulation of cell proliferation;GO:0033147//negative regulation of intracellular estrogen receptor signaling pathway;GO:2000134//negative regulation of G1/S transition of mitotic cell cycle;GO:0000122//negative regulation of transcription from RNA polymerase II promoter;GO:0006915//apoptotic process;GO:0006351//transcription, DNA-templated;GO:0043069//negative regulation of …	#	GO:0005737//cytoplasm;GO:0005739//mitochondrion
Q9UGC7	RF1ML	K02835|1|0.0|783|hsa:54516|peptide chain release factor 1	GO:0070126//mitochondrial translational termination	GO:0003747//translation release factor activity	GO:0005759//mitochondrial matrix;GO:0005739//mitochondrion
Q02978	M2OM	K15104|1|0.0|640|ggo:101140263|solute carrier family 25 (mitochondrial oxoglutarate transporter), member 11	GO:0006810//transport;GO:0006839//mitochondrial transport;GO:0006094//gluconeogenesis	GO:0015367//oxoglutarate:malate antiporter activity;GO:0003723//RNA binding	GO:0005634//nucleus;GO:0005739//mitochondrion;GO:0005743//mitochondrial inner membrane;GO:0005887//integral component of plasma membrane;GO:0016021//integral component of membrane
P00441	SODC	K04565|1|3e-108|310|pps:100970531|superoxide dismutase, Cu-Zn family [EC:1.15.1.1]	GO:0000187//activation of MAPK activity;GO:0072593//reactive oxygen species metabolic process;GO:0046677//response to antibiotic;GO:0060087//relaxation of vascular smooth muscle;GO:0071276//cellular response to cadmium ion;GO:0019226//transmission of nerve impulse;GO:0000303//response to superoxide;GO:0060088//auditory receptor cell stereocilium organization;GO:0035865//cellular response to potas…	GO:0008270//zinc ion binding;GO:0051087//chaperone binding;GO:0005507//copper ion binding;GO:0042803//protein homodimerization activity;GO:0004784//superoxide dismutase activity;GO:0048365//Rac GTPase binding;GO:0042802//identical protein binding;GO:0030346//protein phosphatase 2B binding	GO:0031045//dense core granule;GO:0031012//extracellular matrix;GO:0005737//cytoplasm;GO:0005764//lysosome;GO:0043209//myelin sheath;GO:0031410//cytoplasmic vesicle;GO:0005777//peroxisome;GO:0005739//mitochondrion;GO:0005654//nucleoplasm;GO:0005758//mitochondrial intermembrane space;GO:0043025//neuronal cell body;GO:0032839//dendrite cytoplasm;GO:0005886//plasma membrane;GO:0005615//extracellular…
P60983	GMFB	K20368|1|6e-80|240|aam:106494587|protein cornichon!K08870|3|2e-08|57.0|els:105020431|twinfilin	GO:0006468//protein phosphorylation;GO:0007399//nervous system development;GO:0007626//locomotory behavior;GO:0007612//learning;GO:0007165//signal transduction;GO:0034316//negative regulation of Arp2/3 complex-mediated actin nucleation	GO:0004860//protein kinase inhibitor activity;GO:0008083//growth factor activity;GO:0003779//actin binding;GO:0071933//Arp2/3 complex binding;GO:0004871//signal transducer activity;GO:0008047//enzyme activator activity	GO:0005622//intracellular
Q9NXH8	TOR4A	K22990|1|4e-25|114|epa:110231298|torsin-1!K22999|3|2e-22|102|pret:103470707|torsin-2A	GO:0002576//platelet degranulation	GO:0005524//ATP binding	GO:0005576//extracellular region;GO:0031093//platelet alpha granule lumen;GO:0016021//integral component of membrane
Q96HR9	REEP6	K17279|1|1e-154|431|hsa:92840|receptor expression-enhancing protein 5/6	GO:0032386//regulation of intracellular transport;GO:0050908//detection of light stimulus involved in visual perception	#	GO:0044317//rod spherule;GO:0045177//apical part of cell;GO:0016021//integral component of membrane;GO:0005783//endoplasmic reticulum;GO:0005789//endoplasmic reticulum membrane;GO:0001917//photoreceptor inner segment;GO:0005634//nucleus
P67812	SC11A	K13280|1|1e-128|366|tup:102473151|signal peptidase I [EC:3.4.21.89]	GO:0006465//signal peptide processing	GO:0008233//peptidase activity;GO:0008236//serine-type peptidase activity	GO:0005787//signal peptidase complex;GO:0031090//organelle membrane;GO:0070062//extracellular exosome;GO:0016021//integral component of membrane;GO:0005789//endoplasmic reticulum membrane
Q13309	SKP2	K03875|1|0.0|862|pps:100978721|F-box and leucine-rich repeat protein 1 (S-phase kinase-associated protein 2)	GO:0000086//G2/M transition of mitotic cell cycle;GO:0000082//G1/S transition of mitotic cell cycle;GO:0042981//regulation of apoptotic process;GO:0000209//protein polyubiquitination;GO:0048661//positive regulation of smooth muscle cell proliferation;GO:1902916//positive regulation of protein polyubiquitination;GO:0016579//protein deubiquitination;GO:0008283//cell proliferation;GO:0043687//post-t…	GO:0004842//ubiquitin-protein transferase activity;GO:0042802//identical protein binding;GO:0016301//kinase activity;GO:0061630//ubiquitin protein ligase activity	GO:0005730//nucleolus;GO:0005634//nucleus;GO:0005654//nucleoplasm;GO:0005829//cytosol;GO:0019005//SCF ubiquitin ligase complex
Q96JH7	VCIP1	K11861|1|0.0|2541|hsa:80124|deubiquitinating protein VCIP135 [EC:3.4.19.12]	GO:0090168//Golgi reassembly;GO:0000278//mitotic cell cycle;GO:0071108//protein K48-linked deubiquitination;GO:0016320//endoplasmic reticulum membrane fusion;GO:0016567//protein ubiquitination;GO:0035871//protein K11-linked deubiquitination;GO:0016579//protein deubiquitination	GO:0004843//thiol-dependent ubiquitin-specific protease activity	GO:0005737//cytoplasm;GO:0005795//Golgi stack;GO:0005788//endoplasmic reticulum lumen
Q14839	CHD4	K11643|1|0.0|3964|hsa:1108|chromodomain-helicase-DNA-binding protein 4 [EC:3.6.4.12]	GO:0000122//negative regulation of transcription from RNA polymerase II promoter;GO:0043044//ATP-dependent chromatin remodeling;GO:1901796//regulation of signal transduction by p53 class mediator;GO:0072553//terminal button organization;GO:0006357//regulation of transcription from RNA polymerase II promoter;GO:0006351//transcription, DNA-templated	GO:0031492//nucleosomal DNA binding;GO:0008270//zinc ion binding;GO:0003677//DNA binding;GO:0004407//histone deacetylase activity;GO:0046872//metal ion binding;GO:0042826//histone deacetylase binding;GO:0005524//ATP binding;GO:0000980//RNA polymerase II distal enhancer sequence-specific DNA binding;GO:0004003//ATP-dependent DNA helicase activity;GO:0001103//RNA polymerase II repressing transcript…	GO:0016020//membrane;GO:0005737//cytoplasm;GO:0005634//nucleus;GO:0005654//nucleoplasm;GO:0000790//nuclear chromatin;GO:0043234//protein complex;GO:0016581//NuRD complex;GO:0032993//protein-DNA complex;GO:0005813//centrosome
P51649	SSDH	K00139|1|0.0|1097|hsa:7915|succinate-semialdehyde dehydrogenase [EC:1.2.1.24]	GO:0006650//glycerophospholipid metabolic process;GO:0051289//protein homotetramerization;GO:0009450//gamma-aminobutyric acid catabolic process;GO:0009791//post-embryonic development;GO:0042135//neurotransmitter catabolic process;GO:0007417//central nervous system development;GO:0006541//glutamine metabolic process;GO:0006540//glutamate decarboxylation to succinate;GO:0006681//galactosylceramide …	GO:0051287//NAD binding;GO:0004777//succinate-semialdehyde dehydrogenase (NAD+) activity;GO:0042803//protein homodimerization activity;GO:0009013//succinate-semialdehyde dehydrogenase [NAD(P)+] activity	GO:0005739//mitochondrion;GO:0005759//mitochondrial matrix
P15586	GNS	K01137|1|0.0|1154|pps:100989065|N-acetylglucosamine-6-sulfatase [EC:3.1.6.14]	GO:0042340//keratan sulfate catabolic process;GO:0030203//glycosaminoglycan metabolic process;GO:0043312//neutrophil degranulation;GO:0006027//glycosaminoglycan catabolic process	GO:0008449//N-acetylglucosamine-6-sulfatase activity;GO:0008484//sulfuric ester hydrolase activity;GO:0046872//metal ion binding	GO:0043202//lysosomal lumen;GO:0070062//extracellular exosome;GO:0016021//integral component of membrane;GO:1904813//ficolin-1-rich granule lumen;GO:0005764//lysosome;GO:0035578//azurophil granule lumen;GO:0005576//extracellular region
A2RU67	F234B	K17258|1|7e-76|258|cmk:103188415|integrin alpha FG-GAP repeat containing protein 3	#	#	GO:0016021//integral component of membrane
Q6IAA8	LTOR1	K20397|1|2e-115|328|pale:102891635|ragulator complex protein LAMTOR1	GO:0032439//endosome localization;GO:0032418//lysosome localization;GO:0007040//lysosome organization;GO:0016049//cell growth;GO:0065009//regulation of molecular function;GO:0016241//regulation of macroautophagy;GO:0071230//cellular response to amino acid stimulus;GO:0060620//regulation of cholesterol import;GO:0034613//cellular protein localization;GO:0007050//cell cycle arrest;GO:0010872//regul…	GO:0051020//GTPase binding;GO:0032947//protein complex scaffold activity;GO:0005085//guanyl-nucleotide exchange factor activity	GO:0101003//ficolin-1-rich granule membrane;GO:0035579//specific granule membrane;GO:0035577//azurophil granule membrane;GO:0070062//extracellular exosome;GO:0071986//Ragulator complex;GO:0031902//late endosome membrane;GO:0005886//plasma membrane;GO:0045121//membrane raft;GO:0005764//lysosome;GO:0005765//lysosomal membrane
Q9Y678	COPG1	K17267|1|0.0|1812|rbb:108537496|coatomer subunit gamma	GO:0006890//retrograde vesicle-mediated transport, Golgi to ER;GO:0006888//ER to Golgi vesicle-mediated transport;GO:0016192//vesicle-mediated transport;GO:0072384//organelle transport along microtubule;GO:0051683//establishment of Golgi localization;GO:0006886//intracellular protein transport	GO:0005198//structural molecule activity	GO:0005794//Golgi apparatus;GO:0005829//cytosol;GO:0005789//endoplasmic reticulum membrane;GO:0030133//transport vesicle;GO:0030126//COPI vesicle coat;GO:0000139//Golgi membrane
Q8NBI5	S43A3	K08230|1|0.0|1002|hsa:29015|MFS transporter, LAT3 family, solute carrier family 43, member 3	GO:0055085//transmembrane transport	#	GO:0016021//integral component of membrane
Q6PIW4	FIGL1	K22766|1|0.0|1400|hsa:63979|fidgetin-like protein 1 [EC:3.6.4.-]	GO:0010569//regulation of double-strand break repair via homologous recombination;GO:0071479//cellular response to ionizing radiation;GO:2001243//negative regulation of intrinsic apoptotic signaling pathway;GO:0033687//osteoblast proliferation;GO:0043066//negative regulation of apoptotic process;GO:0051726//regulation of cell cycle;GO:0001649//osteoblast differentiation;GO:0007140//male meiotic n…	GO:0016787//hydrolase activity;GO:0000287//magnesium ion binding;GO:0005524//ATP binding	GO:0005737//cytoplasm;GO:0070062//extracellular exosome;GO:0005634//nucleus;GO:0000228//nuclear chromosome;GO:0048471//perinuclear region of cytoplasm
Q15311	RBP1	K08773|1|0.0|1329|hsa:10928|RalA-binding protein 1	GO:0043547//positive regulation of GTPase activity;GO:0006897//endocytosis;GO:0006935//chemotaxis;GO:0055085//transmembrane transport;GO:0051056//regulation of small GTPase mediated signal transduction;GO:0006810//transport;GO:0007165//signal transduction;GO:0007264//small GTPase mediated signal transduction;GO:0043087//regulation of GTPase activity	GO:0005096//GTPase activator activity;GO:0048365//Rac GTPase binding;GO:0022857//transmembrane transporter activity;GO:0016887//ATPase activity;GO:0043492//ATPase activity, coupled to movement of substances;GO:0017160//Ral GTPase binding	GO:0016020//membrane;GO:0005829//cytosol;GO:0005622//intracellular
Q8IY51	TIGD4	K11660|1|6e-59|216|lav:100670737|metastasis-associated protein MTA!K09228|2|9e-59|216|acun:113477503|KRAB domain-containing zinc finger protein!K11496|4|1e-53|195|oaa:100077513|centromere protein B	#	GO:0003677//DNA binding	GO:0005634//nucleus
O60294	TYW4	K15451|1|0.0|1406|hsa:9836|tRNA wybutosine-synthesizing protein 4 [EC:2.1.1.290 2.3.1.231]	GO:0030488//tRNA methylation;GO:0031591//wybutosine biosynthetic process;GO:0006400//tRNA modification	GO:0008757//S-adenosylmethionine-dependent methyltransferase activity;GO:0008175//tRNA methyltransferase activity;GO:0008168//methyltransferase activity	GO:0005737//cytoplasm;GO:0005829//cytosol
O75309	CAD16	K06810|1|0.0|1683|hsa:1014|cadherin 16, KSP-cadherin	GO:0007399//nervous system development;GO:0007267//cell-cell signaling;GO:0007155//cell adhesion;GO:0007156//homophilic cell adhesion via plasma membrane adhesion molecules;GO:0016339//calcium-dependent cell-cell adhesion via plasma membrane cell adhesion molecules	GO:0005509//calcium ion binding	GO:0070062//extracellular exosome;GO:0016021//integral component of membrane;GO:0016323//basolateral plasma membrane;GO:0005887//integral component of plasma membrane;GO:0005886//plasma membrane
P50148	GNAQ	K04634|1|0.0|765|ccan:109700025|guanine nucleotide-binding protein G(q) subunit alpha	GO:0007596//blood coagulation;GO:0009791//post-embryonic development;GO:0001501//skeletal system development;GO:0021884//forebrain neuron development;GO:0001508//action potential;GO:0060158//phospholipase C-activating dopamine receptor signaling pathway;GO:0007213//G-protein coupled acetylcholine receptor signaling pathway;GO:0048066//developmental pigmentation;GO:0007215//glutamate receptor sign…	GO:0031683//G-protein beta/gamma-subunit complex binding;GO:0004871//signal transducer activity;GO:0001664//G-protein coupled receptor binding;GO:0032403//protein complex binding;GO:0046872//metal ion binding;GO:0031826//type 2A serotonin receptor binding;GO:0005525//GTP binding;GO:0003924//GTPase activity;GO:0005096//GTPase activator activity;GO:0047391//alkylglycerophosphoethanolamine phosphodi…	GO:0030425//dendrite;GO:0005737//cytoplasm;GO:0070062//extracellular exosome;GO:0005834//heterotrimeric G-protein complex;GO:0016020//membrane;GO:0044297//cell body;GO:0043234//protein complex;GO:0005886//plasma membrane;GO:0001750//photoreceptor outer segment;GO:0031965//nuclear membrane;GO:0005901//caveola;GO:0005829//cytosol;GO:0005622//intracellular;GO:0005765//lysosomal membrane
Q6WCQ1	MPRIP	K21952|1|5e-122|418|sasa:106579185|CASK-interacting protein!K20478|2|4e-29|132|sko:100372617|golgin subfamily B member 1!K09228|3|7e-14|82.4|mcc:697042|KRAB domain-containing zinc finger protein	#	GO:0003779//actin binding;GO:0045296//cadherin binding	GO:0005829//cytosol;GO:0005925//focal adhesion;GO:0015629//actin cytoskeleton
Q15906	VPS72	K11664|1|0.0|736|hsa:6944|vacuolar protein sorting-associated protein 72	GO:0000122//negative regulation of transcription from RNA polymerase II promoter;GO:0043486//histone exchange;GO:0006355//regulation of transcription, DNA-templated;GO:0006351//transcription, DNA-templated;GO:0035019//somatic stem cell population maintenance;GO:0016569//covalent chromatin modification	GO:0042393//histone binding;GO:0003677//DNA binding	GO:0016607//nuclear speck;GO:0043234//protein complex;GO:0005634//nucleus;GO:0005654//nucleoplasm
Q6ZN16	M3K15	K13986|1|0.0|2733|hsa:389840|mitogen-activated protein kinase kinase kinase 15 [EC:2.7.11.25]	GO:0000186//activation of MAPKK activity	GO:0046872//metal ion binding;GO:0004709//MAP kinase kinase kinase activity;GO:0005524//ATP binding	GO:0005622//intracellular
P46019	KPB2	K07190|1|0.0|2570|hsa:5256|phosphorylase kinase alpha/beta subunit	GO:0006468//protein phosphorylation;GO:0005975//carbohydrate metabolic process;GO:0005977//glycogen metabolic process;GO:0005980//glycogen catabolic process;GO:0006464//cellular protein modification process;GO:0006091//generation of precursor metabolites and energy	GO:0016301//kinase activity;GO:0004689//phosphorylase kinase activity;GO:0003824//catalytic activity;GO:0005516//calmodulin binding	GO:0005964//phosphorylase kinase complex;GO:0005829//cytosol;GO:0005886//plasma membrane
P20749	BCL3	K09258|1|0.0|889|hsa:602|B-cell CLL/lymphoma protein 3	GO:0019730//antimicrobial humoral response;GO:0007249//I-kappaB kinase/NF-kappaB signaling;GO:0051101//regulation of DNA binding;GO:0042742//defense response to bacterium;GO:0051457//maintenance of protein location in nucleus;GO:0002455//humoral immune response mediated by circulating immunoglobulin;GO:0042981//regulation of apoptotic process;GO:0002268//follicular dendritic cell differentiation;…	GO:0003677//DNA binding;GO:0008134//transcription factor binding;GO:0030674//protein binding, bridging;GO:0003700//DNA binding transcription factor activity	GO:0005634//nucleus;GO:0005654//nucleoplasm;GO:0033257//Bcl3/NF-kappaB2 complex;GO:0005737//cytoplasm;GO:0005886//plasma membrane;GO:0048471//perinuclear region of cytoplasm;GO:0043234//protein complex;GO:0032996//Bcl3-Bcl10 complex;GO:0043231//intracellular membrane-bounded organelle;GO:0005829//cytosol;GO:0030496//midbody
O76024	WFS1	K14020|1|0.0|1838|hsa:7466|wolfamin	GO:0031016//pancreas development;GO:0050821//protein stabilization;GO:0042593//glucose homeostasis;GO:0043524//negative regulation of neuron apoptotic process;GO:0055074//calcium ion homeostasis;GO:0045927//positive regulation of growth;GO:0044267//cellular protein metabolic process;GO:0051247//positive regulation of protein metabolic process;GO:0006983//ER overload response;GO:0000122//negative …	GO:0033613//activating transcription factor binding;GO:0048306//calcium-dependent protein binding;GO:0051117//ATPase binding;GO:0031625//ubiquitin protein ligase binding;GO:0005516//calmodulin binding	GO:0005783//endoplasmic reticulum;GO:0005788//endoplasmic reticulum lumen;GO:0005789//endoplasmic reticulum membrane;GO:0030176//integral component of endoplasmic reticulum membrane;GO:0016021//integral component of membrane;GO:0030425//dendrite;GO:0000502//proteasome complex
Q9H0V1	TM168	K10408|1|2e-20|102|ncc:104966329|dynein heavy chain, axonemal	#	#	GO:0016021//integral component of membrane;GO:0030133//transport vesicle
O60832	DKC1	K11131|1|0.0|1051|ggo:101149886|H/ACA ribonucleoprotein complex subunit 4 [EC:5.4.99.-]	GO:0031118//rRNA pseudouridine synthesis;GO:0033979//box H/ACA snoRNA metabolic process;GO:1904851//positive regulation of establishment of protein localization to telomere;GO:1904874//positive regulation of telomerase RNA localization to Cajal body;GO:0090669//telomerase RNA stabilization;GO:1904872//regulation of telomerase RNA localization to Cajal body;GO:0001522//pseudouridine synthesis;GO:0…	GO:0034513//box H/ACA snoRNA binding;GO:0009982//pseudouridine synthase activity;GO:0070034//telomerase RNA binding;GO:0003723//RNA binding;GO:0003720//telomerase activity	GO:0072589//box H/ACA scaRNP complex;GO:0090661//box H/ACA telomerase RNP complex;GO:0005737//cytoplasm;GO:0005730//nucleolus;GO:0005634//nucleus;GO:0030529//intracellular ribonucleoprotein complex;GO:0005654//nucleoplasm;GO:0019013//viral nucleocapsid;GO:0005697//telomerase holoenzyme complex;GO:0001650//fibrillar center;GO:0031429//box H/ACA snoRNP complex;GO:0015030//Cajal body
Q9UH17	ABC3B	K18750|1|0.0|799|hsa:9582|C->U-editing enzyme APOBEC3 [EC:3.5.4.-]	GO:0051607//defense response to virus;GO:0045087//innate immune response;GO:0010529//negative regulation of transposition	GO:0008270//zinc ion binding;GO:0016814//hydrolase activity, acting on carbon-nitrogen (but not peptide) bonds, in cyclic amidines;GO:0003723//RNA binding;GO:0047844//deoxycytidine deaminase activity	GO:0005634//nucleus
Q96GD4	AURKB	K11479|1|0.0|714|hsa:9212|aurora kinase B [EC:2.7.11.1]	GO:0036089//cleavage furrow formation;GO:0034501//protein localization to kinetochore;GO:0008608//attachment of spindle microtubules to kinetochore;GO:0034644//cellular response to UV;GO:0002903//negative regulation of B cell apoptotic process;GO:0044878//mitotic cytokinesis checkpoint;GO:0046777//protein autophosphorylation;GO:0007062//sister chromatid cohesion;GO:0031577//spindle checkpoint;GO:…	GO:0019900//kinase binding;GO:0004674//protein serine/threonine kinase activity;GO:0004712//protein serine/threonine/tyrosine kinase activity;GO:0005524//ATP binding;GO:0035174//histone serine kinase activity;GO:0046872//metal ion binding	GO:0000780//condensed nuclear chromosome, centromeric region;GO:0031616//spindle pole centrosome;GO:0005876//spindle microtubule;GO:0005819//spindle;GO:0005634//nucleus;GO:0005654//nucleoplasm;GO:0032133//chromosome passenger complex;GO:1990023//mitotic spindle midzone;GO:0051233//spindle midzone;GO:0000776//kinetochore;GO:0000779//condensed chromosome, centromeric region;GO:0005829//cytosol;GO:0…
Q9UKU7	ACAD8	K11538|1|0.0|863|hsa:27034|isobutyryl-CoA dehydrogenase [EC:1.3.99.-]	GO:0006574//valine catabolic process;GO:0006629//lipid metabolic process;GO:0006355//regulation of transcription, DNA-templated;GO:0006351//transcription, DNA-templated;GO:0009083//branched-chain amino acid catabolic process	GO:0050660//flavin adenine dinucleotide binding;GO:0003995//acyl-CoA dehydrogenase activity	GO:0005759//mitochondrial matrix
Q7Z739	YTHD3	K20102|1|0.0|1199|pon:100171450|YTH domain-containing family protein	GO:0045948//positive regulation of translational initiation;GO:0045727//positive regulation of translation;GO:0061157//mRNA destabilization	GO:1990247//N6-methyladenosine-containing RNA binding;GO:0043022//ribosome binding;GO:0003723//RNA binding	GO:0005829//cytosol
Q96RY7	IF140	K19672|1|0.0|3056|hsa:9742|intraflagellar transport protein 140	GO:0008589//regulation of smoothened signaling pathway;GO:0021532//neural tube patterning;GO:0031076//embryonic camera-type eye development;GO:0061512//protein localization to cilium;GO:0060041//retina development in camera-type eye;GO:0007368//determination of left/right symmetry;GO:0035721//intraciliary retrograde transport;GO:1902017//regulation of cilium assembly;GO:1990403//embryonic brain d…	#	GO:0005929//cilium;GO:0005737//cytoplasm;GO:0036064//ciliary basal body;GO:0031514//motile cilium;GO:0005813//centrosome;GO:0005930//axoneme;GO:0030991//intraciliary transport particle A;GO:0001750//photoreceptor outer segment;GO:0097542//ciliary tip;GO:0032391//photoreceptor connecting cilium
Q567V2	M17L2	K13348|1|2e-149|417|ggo:101135641|protein Mpv17	GO:0070131//positive regulation of mitochondrial translation;GO:0061668//mitochondrial ribosome assembly	#	GO:0016021//integral component of membrane;GO:0005739//mitochondrion;GO:0005743//mitochondrial inner membrane;GO:0005762//mitochondrial large ribosomal subunit
O15446	RPA34	#	GO:0045815//positive regulation of gene expression, epigenetic;GO:0009303//rRNA transcription;GO:0006363//termination of RNA polymerase I transcription;GO:0006362//transcription elongation from RNA polymerase I promoter;GO:0007169//transmembrane receptor protein tyrosine kinase signaling pathway;GO:0006361//transcription initiation from RNA polymerase I promoter	GO:0003723//RNA binding;GO:0003899//DNA-directed 5'-3' RNA polymerase activity	GO:0005654//nucleoplasm;GO:0000120//RNA polymerase I transcription factor complex;GO:0005730//nucleolus;GO:0005634//nucleus;GO:0005736//DNA-directed RNA polymerase I complex;GO:0005739//mitochondrion;GO:0001650//fibrillar center;GO:0005694//chromosome;GO:0005829//cytosol
O75151	PHF2	K19414|1|0.0|2258|hsa:5253|lysine-specific demethylase PHF2 [EC:1.14.11.-]	GO:0006482//protein demethylation;GO:0001889//liver development;GO:0006351//transcription, DNA-templated;GO:0061188//negative regulation of chromatin silencing at rDNA	GO:0035064//methylated histone binding;GO:0051213//dioxygenase activity;GO:0008270//zinc ion binding;GO:0032452//histone demethylase activity;GO:0032454//histone demethylase activity (H3-K9 specific);GO:0005506//iron ion binding	GO:0005730//nucleolus;GO:0005634//nucleus;GO:0005654//nucleoplasm;GO:0005829//cytosol;GO:0000776//kinetochore;GO:0000777//condensed chromosome kinetochore
Q9Y519	T184B	K14360|1|1e-16|87.4|aplc:110988963|organic solute transporter subunit alpha	GO:0006810//transport	GO:0005215//transporter activity	GO:0016021//integral component of membrane
Q9HC62	SENP2	K03345|1|0.0|1226|hsa:59343|sentrin-specific protease 2 (axin associating molecule) [EC:3.4.22.68]	GO:0045444//fat cell differentiation;GO:0031648//protein destabilization;GO:0016055//Wnt signaling pathway;GO:0016926//protein desumoylation;GO:0030111//regulation of Wnt signaling pathway;GO:0031398//positive regulation of protein ubiquitination;GO:0015031//protein transport;GO:0031397//negative regulation of protein ubiquitination;GO:0051028//mRNA transport;GO:0016925//protein sumoylation	GO:0004175//endopeptidase activity;GO:0070139//SUMO-specific endopeptidase activity;GO:0070140//SUMO-specific isopeptidase activity;GO:0016929//SUMO-specific protease activity	GO:0005737//cytoplasm;GO:0005643//nuclear pore;GO:0005829//cytosol;GO:0031965//nuclear membrane;GO:0005654//nucleoplasm
Q9H5V8	CDCP1	K06732|1|0.0|1727|hsa:64866|CUB domain-containing protein 1	#	#	GO:0016021//integral component of membrane;GO:0005576//extracellular region;GO:0005886//plasma membrane
Q9H015	S22A4	K08202|1|0.0|1117|hsa:6583|MFS transporter, OCT family, solute carrier family 22 (organic cation transporter), member 4/5	GO:0015879//carnitine transport;GO:1902603//carnitine transmembrane transport;GO:0009437//carnitine metabolic process;GO:0072337//modified amino acid transport;GO:0007589//body fluid secretion;GO:0015695//organic cation transport;GO:0015697//quaternary ammonium group transport;GO:0006641//triglyceride metabolic process;GO:0006814//sodium ion transport	GO:0015491//cation:cation antiporter activity;GO:0000166//nucleotide binding;GO:0005524//ATP binding;GO:0015651//quaternary ammonium group transmembrane transporter activity;GO:0015293//symporter activity;GO:0030165//PDZ domain binding;GO:0015226//carnitine transmembrane transporter activity;GO:0008514//organic anion transmembrane transporter activity;GO:0008513//secondary active organic cation t…	GO:0016021//integral component of membrane;GO:0005739//mitochondrion;GO:0016324//apical plasma membrane;GO:0005887//integral component of plasma membrane;GO:0005886//plasma membrane
Q14146	URB2	K14862|1|0.0|3110|hsa:9816|nucleolar pre-ribosomal-associated protein 2	GO:0042254//ribosome biogenesis	#	GO:0016235//aggresome;GO:0030496//midbody;GO:0005730//nucleolus
O00303	EIF3F	K03249|1|0.0|722|hsa:8665|translation initiation factor 3 subunit F	GO:0006446//regulation of translational initiation;GO:0075522//IRES-dependent viral translational initiation;GO:0016579//protein deubiquitination;GO:0001731//formation of translation preinitiation complex;GO:0006413//translational initiation	GO:0031369//translation initiation factor binding;GO:0004843//thiol-dependent ubiquitin-specific protease activity;GO:0003743//translation initiation factor activity	GO:0071541//eukaryotic translation initiation factor 3 complex, eIF3m;GO:0005852//eukaryotic translation initiation factor 3 complex;GO:0016282//eukaryotic 43S preinitiation complex;GO:0005829//cytosol;GO:0016020//membrane;GO:0033290//eukaryotic 48S preinitiation complex
Q8IWT0	ARCH	K13179|1|1e-25|107|nai:NECAME_05198|ATP-dependent RNA helicase DDX18/HAS1 [EC:3.6.4.13]	GO:0006388//tRNA splicing, via endonucleolytic cleavage and ligation	GO:0046872//metal ion binding	GO:0005654//nucleoplasm;GO:0072669//tRNA-splicing ligase complex;GO:0070062//extracellular exosome
P51948	MAT1	K10842|1|0.0|636|rro:104655233|CDK-activating kinase assembly factor MAT1	GO:0006294//nucleotide-excision repair, preincision complex assembly;GO:0000086//G2/M transition of mitotic cell cycle;GO:0000082//G1/S transition of mitotic cell cycle;GO:0048661//positive regulation of smooth muscle cell proliferation;GO:0006361//transcription initiation from RNA polymerase I promoter;GO:0021591//ventricular system development;GO:0007512//adult heart development;GO:0008283//cel…	GO:0061575//cyclin-dependent protein serine/threonine kinase activator activity;GO:0008270//zinc ion binding;GO:0008353//RNA polymerase II carboxy-terminal domain kinase activity;GO:0016301//kinase activity;GO:0008094//DNA-dependent ATPase activity;GO:0047485//protein N-terminus binding	GO:0005654//nucleoplasm;GO:0005675//holo TFIIH complex;GO:0005829//cytosol
Q92797	SYMPK	K06100|1|0.0|2598|hsa:8189|symplekin	GO:0031124//mRNA 3'-end processing;GO:0000398//mRNA splicing, via spliceosome;GO:0007155//cell adhesion;GO:0035307//positive regulation of protein dephosphorylation;GO:0006369//termination of RNA polymerase II transcription;GO:0006378//mRNA polyadenylation;GO:0006406//mRNA export from nucleus	#	GO:0005737//cytoplasm;GO:0005856//cytoskeleton;GO:0097165//nuclear stress granule;GO:0005829//cytosol;GO:0005654//nucleoplasm;GO:0005886//plasma membrane;GO:0005923//bicellular tight junction
Q9UBX1	CATF	K01373|1|0.0|1005|hsa:8722|cathepsin F [EC:3.4.22.41]	GO:0051603//proteolysis involved in cellular protein catabolic process;GO:0019886//antigen processing and presentation of exogenous peptide antigen via MHC class II;GO:0006508//proteolysis	GO:0004197//cysteine-type endopeptidase activity	GO:0043202//lysosomal lumen;GO:0005615//extracellular space;GO:0005764//lysosome;GO:1903561//extracellular vesicle;GO:0070062//extracellular exosome
P62993	GRB2	K04364|1|9e-164|455|pale:102878822|growth factor receptor-binding protein 2	GO:0043408//regulation of MAPK cascade;GO:0035635//entry of bacterium into host cell;GO:0030154//cell differentiation;GO:0061024//membrane organization;GO:0050900//leukocyte migration;GO:0060670//branching involved in labyrinthine layer morphogenesis;GO:0042059//negative regulation of epidermal growth factor receptor signaling pathway;GO:0007411//axon guidance;GO:0007169//transmembrane receptor p…	GO:0005088//Ras guanyl-nucleotide exchange factor activity;GO:0005168//neurotrophin TRKA receptor binding;GO:0042802//identical protein binding;GO:0017124//SH3 domain binding;GO:0019899//enzyme binding;GO:0005070//SH3/SH2 adaptor activity;GO:0043560//insulin receptor substrate binding;GO:0004715//non-membrane spanning protein tyrosine kinase activity;GO:0046875//ephrin receptor binding;GO:0001784…	GO:0012506//vesicle membrane;GO:0005794//Golgi apparatus;GO:0008180//COP9 signalosome;GO:0070062//extracellular exosome;GO:0005730//nucleolus;GO:0005634//nucleus;GO:0016020//membrane;GO:0070436//Grb2-EGFR complex;GO:0005654//nucleoplasm;GO:0005737//cytoplasm;GO:0005911//cell-cell junction;GO:0005886//plasma membrane;GO:0043234//protein complex;GO:0031234//extrinsic component of cytoplasmic side o…
Q6ZMZ0	RN19B	K11973|1|0.0|1490|hsa:127544|E3 ubiquitin-protein ligase RNF19B [EC:2.3.2.31]	GO:0032436//positive regulation of proteasomal ubiquitin-dependent protein catabolic process;GO:0042787//protein ubiquitination involved in ubiquitin-dependent protein catabolic process;GO:0002250//adaptive immune response;GO:0000209//protein polyubiquitination	GO:0031624//ubiquitin conjugating enzyme binding;GO:0061630//ubiquitin protein ligase activity;GO:0046872//metal ion binding;GO:0004842//ubiquitin-protein transferase activity	GO:0016021//integral component of membrane;GO:0005829//cytosol;GO:0044194//cytolytic granule;GO:0000151//ubiquitin ligase complex;GO:0005789//endoplasmic reticulum membrane
P16278	BGAL	K12309|1|0.0|1395|hsa:2720|beta-galactosidase [EC:3.2.1.23]	GO:0051413//response to cortisone;GO:0019388//galactose catabolic process;GO:0044262//cellular carbohydrate metabolic process;GO:1904016//response to Thyroglobulin triiodothyronine;GO:0006687//glycosphingolipid metabolic process;GO:0042340//keratan sulfate catabolic process;GO:0005975//carbohydrate metabolic process;GO:0043312//neutrophil degranulation;GO:0006027//glycosaminoglycan catabolic proc…	GO:0004565//beta-galactosidase activity;GO:0004308//exo-alpha-sialidase activity;GO:0016936//galactoside binding	GO:1904813//ficolin-1-rich granule lumen;GO:0035578//azurophil granule lumen;GO:0005737//cytoplasm;GO:0043202//lysosomal lumen;GO:0070062//extracellular exosome;GO:0005773//vacuole;GO:0048471//perinuclear region of cytoplasm;GO:0005794//Golgi apparatus;GO:0043231//intracellular membrane-bounded organelle;GO:0005764//lysosome;GO:0005576//extracellular region
Q5HYA8	MKS3	K19348|1|0.0|2071|hsa:91147|meckelin	GO:0060271//cilium assembly;GO:0010826//negative regulation of centrosome duplication;GO:0030433//ubiquitin-dependent ERAD pathway;GO:0097711//ciliary basal body-plasma membrane docking	GO:0031005//filamin binding;GO:0051082//unfolded protein binding	GO:0035869//ciliary transition zone;GO:0036038//MKS complex;GO:0060170//ciliary membrane;GO:0005813//centrosome;GO:0016021//integral component of membrane;GO:0005789//endoplasmic reticulum membrane;GO:0030659//cytoplasmic vesicle membrane
P27658	CO8A1	K19479|1|3e-117|373|pvt:110088502|collagen, type X, alpha	GO:0010811//positive regulation of cell-substrate adhesion;GO:0048593//camera-type eye morphogenesis;GO:0030574//collagen catabolic process;GO:0050673//epithelial cell proliferation;GO:0030198//extracellular matrix organization;GO:0007155//cell adhesion;GO:0001525//angiogenesis;GO:0035987//endodermal cell differentiation	#	GO:0005581//collagen trimer;GO:0005788//endoplasmic reticulum lumen;GO:0031012//extracellular matrix;GO:0005576//extracellular region;GO:0005591//collagen type VIII trimer;GO:0070062//extracellular exosome
Q9BT73	PSMG3	K11877|1|2e-83|244|csab:103246877|proteasome assembly chaperone 3	#	#	GO:0000502//proteasome complex
O75531	BAF	K21870|1|7e-61|186|umr:103679481|barrier-to-autointegration factor	GO:0051169//nuclear transport;GO:0075713//establishment of integrated proviral latency;GO:0045071//negative regulation of viral genome replication;GO:0007084//mitotic nuclear envelope reassembly;GO:0007077//mitotic nuclear envelope disassembly;GO:0015074//DNA integration;GO:0009615//response to virus	GO:0008022//protein C-terminus binding;GO:0019899//enzyme binding;GO:0003677//DNA binding;GO:0042802//identical protein binding;GO:0042803//protein homodimerization activity;GO:0097726//LEM domain binding;GO:0047485//protein N-terminus binding	GO:0005737//cytoplasm;GO:0070062//extracellular exosome;GO:0005634//nucleus;GO:0005635//nuclear envelope;GO:0005654//nucleoplasm;GO:0005694//chromosome;GO:0000793//condensed chromosome;GO:0005829//cytosol
P36405	ARL3	K07944|1|5e-133|374|ggo:101134746|ADP-ribosylation factor-like protein 3	GO:0042073//intraciliary transport;GO:0000281//mitotic cytokinesis;GO:0042461//photoreceptor cell development;GO:0001822//kidney development;GO:0060271//cilium assembly;GO:0007264//small GTPase mediated signal transduction;GO:0006892//post-Golgi vesicle-mediated transport;GO:0007224//smoothened signaling pathway;GO:0015031//protein transport	GO:0046872//metal ion binding;GO:0005525//GTP binding;GO:0008017//microtubule binding;GO:0003924//GTPase activity;GO:0019003//GDP binding	GO:0005929//cilium;GO:0005622//intracellular;GO:0005876//spindle microtubule;GO:0070062//extracellular exosome;GO:0005813//centrosome;GO:0005634//nucleus;GO:0005794//Golgi apparatus;GO:0032391//photoreceptor connecting cilium;GO:0005881//cytoplasmic microtubule;GO:0030496//midbody;GO:0000139//Golgi membrane
O00189	AP4M1	K12402|1|0.0|909|hsa:9179|AP-4 complex subunit mu-1	GO:0006895//Golgi to endosome transport;GO:0090160//Golgi to lysosome transport;GO:0006622//protein targeting to lysosome;GO:0006605//protein targeting;GO:0006886//intracellular protein transport;GO:1903361//protein localization to basolateral plasma membrane	GO:0019904//protein domain specific binding	GO:0031904//endosome lumen;GO:0070062//extracellular exosome;GO:0005829//cytosol;GO:0005802//trans-Golgi network;GO:0005769//early endosome;GO:0032588//trans-Golgi network membrane;GO:0030131//clathrin adaptor complex;GO:0030124//AP-4 adaptor complex
P07199	CENPB	K11496|1|0.0|1207|hsa:1059|centromere protein B	#	GO:0043565//sequence-specific DNA binding;GO:0003696//satellite DNA binding;GO:0019237//centromeric DNA binding;GO:0003682//chromatin binding	GO:0016604//nuclear body;GO:0000780//condensed nuclear chromosome, centromeric region;GO:0031618//nuclear pericentric heterochromatin;GO:0005694//chromosome;GO:0000775//chromosome, centromeric region
Q9H992	MARH7	K10662|1|0.0|1425|hsa:64844|E3 ubiquitin-protein ligase MARCH7 [EC:2.3.2.27]	GO:0042130//negative regulation of T cell proliferation;GO:0002643//regulation of tolerance induction;GO:0016567//protein ubiquitination	GO:0016740//transferase activity;GO:0008270//zinc ion binding	#
Q9HD15	SRA1	#	GO:2000273//positive regulation of receptor activity;GO:0008283//cell proliferation;GO:0006915//apoptotic process;GO:0006355//regulation of transcription, DNA-templated;GO:0030154//cell differentiation;GO:0042981//regulation of apoptotic process;GO:0006351//transcription, DNA-templated	GO:0003713//transcription coactivator activity;GO:0030374//ligand-dependent nuclear receptor transcription coactivator activity;GO:0003723//RNA binding	GO:0005737//cytoplasm;GO:0015630//microtubule cytoskeleton;GO:0045171//intercellular bridge;GO:0005634//nucleus;GO:0005654//nucleoplasm;GO:0005886//plasma membrane;GO:0030529//intracellular ribonucleoprotein complex;GO:0005829//cytosol
O15397	IPO8	K18755|1|0.0|2150|hsa:10526|importin-8	GO:0006606//protein import into nucleus;GO:0060964//regulation of gene silencing by miRNA;GO:0007165//signal transduction;GO:0006886//intracellular protein transport	GO:0008565//protein transporter activity;GO:0008536//Ran GTPase binding	GO:0005634//nucleus;GO:0005635//nuclear envelope;GO:0005654//nucleoplasm;GO:0005829//cytosol
Q9BXP5	SRRT	K07378|1|2e-15|85.9|fch:102045900|neuroligin	GO:0008283//cell proliferation;GO:0097150//neuronal stem cell population maintenance;GO:0000398//mRNA splicing, via spliceosome;GO:0050769//positive regulation of neurogenesis;GO:0006355//regulation of transcription, DNA-templated;GO:0031053//primary miRNA processing;GO:0042795//snRNA transcription from RNA polymerase II promoter;GO:0046685//response to arsenic-containing substance	GO:0003723//RNA binding;GO:0003676//nucleic acid binding;GO:0003677//DNA binding	GO:0005737//cytoplasm;GO:0043234//protein complex;GO:0005654//nucleoplasm
O14497	ARI1A	K11653|1|0.0|4586|hsa:8289|AT-rich interactive domain-containing protein 1	GO:0060674//placenta blood vessel development;GO:0042766//nucleosome mobilization;GO:1901998//toxin transport;GO:0003205//cardiac chamber development;GO:0001704//formation of primary germ layer;GO:0030521//androgen receptor signaling pathway;GO:0043044//ATP-dependent chromatin remodeling;GO:0042921//glucocorticoid receptor signaling pathway;GO:0006344//maintenance of chromatin silencing;GO:000184…	GO:0031491//nucleosome binding;GO:0003677//DNA binding;GO:0003713//transcription coactivator activity;GO:0016922//ligand-dependent nuclear receptor binding	GO:0005634//nucleus;GO:0005654//nucleoplasm;GO:0016514//SWI/SNF complex;GO:0071565//nBAF complex;GO:0071564//npBAF complex;GO:0000790//nuclear chromatin
O75170	PP6R2	K15500|1|0.0|1884|ggo:101135918|serine/threonine-protein phosphatase 6 regulatory subunit 2	#	#	GO:0005829//cytosol;GO:0043231//intracellular membrane-bounded organelle
Q4KMQ2	ANO6	K19500|1|0.0|1899|hsa:196527|anoctamin-6	GO:0097045//phosphatidylserine exposure on blood platelet;GO:0035630//bone mineralization involved in bone maturation;GO:0017121//phospholipid scrambling;GO:0032060//bleb assembly;GO:0007596//blood coagulation;GO:0006821//chloride transport;GO:0030501//positive regulation of bone mineralization;GO:0034767//positive regulation of ion transmembrane transport;GO:0090026//positive regulation of monoc…	GO:0005229//intracellular calcium activated chloride channel activity;GO:0017128//phospholipid scramblase activity;GO:0005227//calcium activated cation channel activity;GO:0042803//protein homodimerization activity;GO:0005247//voltage-gated chloride channel activity;GO:0046983//protein dimerization activity;GO:0005244//voltage-gated ion channel activity	GO:0034707//chloride channel complex;GO:0070821//tertiary granule membrane;GO:0016021//integral component of membrane;GO:0016020//membrane;GO:0009986//cell surface;GO:0005886//plasma membrane;GO:0070062//extracellular exosome;GO:0005622//intracellular;GO:0035579//specific granule membrane;GO:0005829//cytosol
P61758	PFD3	K20044|1|9e-104|322|gfr:102040199|phosphatidylinositol-binding clathrin assembly protein!K12015|2|3e-20|93.6|ipu:108267241|tripartite motif-containing protein 39 [EC:2.3.2.27]	GO:0007017//microtubule-based process;GO:0006457//protein folding;GO:0007021//tubulin complex assembly	GO:0015631//tubulin binding	GO:0005737//cytoplasm;GO:0005844//polysome;GO:0043231//intracellular membrane-bounded organelle;GO:0005634//nucleus;GO:0016272//prefoldin complex;GO:0005829//cytosol
Q8IX12	CCAR1	K11978|1|6e-46|187|hgl:101709562|E3 ubiquitin-protein ligase UBR3 [EC:2.3.2.27]	GO:0008284//positive regulation of cell proliferation;GO:0030335//positive regulation of cell migration;GO:0006915//apoptotic process;GO:0051301//cell division;GO:0000398//mRNA splicing, via spliceosome;GO:0006355//regulation of transcription, DNA-templated;GO:0007049//cell cycle;GO:0006351//transcription, DNA-templated	GO:0003714//transcription corepressor activity;GO:0003713//transcription coactivator activity;GO:0030374//ligand-dependent nuclear receptor transcription coactivator activity;GO:0003723//RNA binding;GO:0001047//core promoter binding	GO:0005654//nucleoplasm;GO:0048471//perinuclear region of cytoplasm
Q7Z7A4	PXK	K17543|1|0.0|1191|hsa:54899|PX domain-containing protein kinase-like protein	GO:0043271//negative regulation of ion transport;GO:0032780//negative regulation of ATPase activity;GO:0006954//inflammatory response;GO:0050804//modulation of chemical synaptic transmission	GO:0008022//protein C-terminus binding;GO:0003779//actin binding;GO:0035091//phosphatidylinositol binding;GO:0004672//protein kinase activity;GO:0005524//ATP binding	GO:0005737//cytoplasm;GO:0005634//nucleus;GO:0005886//plasma membrane;GO:0005815//microtubule organizing center;GO:0005829//cytosol
Q13227	GPS2	K15307|1|0.0|654|rbb:108514306|G protein pathway suppressor 2	GO:0007254//JNK cascade;GO:0000122//negative regulation of transcription from RNA polymerase II promoter;GO:0045599//negative regulation of fat cell differentiation;GO:0046329//negative regulation of JNK cascade;GO:0000188//inactivation of MAPK activity;GO:0007049//cell cycle	GO:0030332//cyclin binding;GO:0003714//transcription corepressor activity;GO:0005095//GTPase inhibitor activity	GO:0017053//transcriptional repressor complex;GO:0005634//nucleus;GO:0005654//nucleoplasm
Q3ZCQ3	F174B	K10364|1|1e-13|72.8|cmy:102944071|capping protein (actin filament) muscle Z-line, alpha	#	#	GO:0016021//integral component of membrane
A0A0U1RRL7	MMPOS	#	#	#	#
Q9BZJ0	CRNL1	K12869|1|0.0|1757|hsa:51340|crooked neck	GO:0000245//spliceosomal complex assembly;GO:0006396//RNA processing;GO:0000398//mRNA splicing, via spliceosome	GO:0003723//RNA binding	GO:0005737//cytoplasm;GO:0016607//nuclear speck;GO:0071011//precatalytic spliceosome;GO:0071013//catalytic step 2 spliceosome;GO:0071012//catalytic step 1 spliceosome;GO:0071014//post-mRNA release spliceosomal complex;GO:0005654//nucleoplasm;GO:0000974//Prp19 complex;GO:0071010//prespliceosome;GO:0005681//spliceosomal complex
Q5H9M0	PWP3B	#	#	#	GO:0070062//extracellular exosome
Q9Y5V0	ZN706	#	GO:1902455//negative regulation of stem cell population maintenance;GO:0045892//negative regulation of transcription, DNA-templated;GO:0006417//regulation of translation	GO:0046872//metal ion binding	GO:0005737//cytoplasm;GO:0005634//nucleus;GO:0016021//integral component of membrane
Q9NSD9	SYFB	K01890|1|0.0|1211|hsa:10056|phenylalanyl-tRNA synthetase beta chain [EC:6.1.1.20]	GO:0006432//phenylalanyl-tRNA aminoacylation;GO:0051290//protein heterotetramerization;GO:0006418//tRNA aminoacylation for protein translation;GO:0006412//translation	GO:0004826//phenylalanine-tRNA ligase activity;GO:0000287//magnesium ion binding;GO:0003723//RNA binding;GO:0005524//ATP binding	GO:0005737//cytoplasm;GO:0016020//membrane;GO:0009328//phenylalanine-tRNA ligase complex;GO:0005829//cytosol
O14531	DPYL4	K07528|1|0.0|946|phi:102107688|dihydropyrimidinase-like 2	GO:0007399//nervous system development;GO:0070997//neuron death;GO:0097485//neuron projection guidance	GO:0031005//filamin binding;GO:0016810//hydrolase activity, acting on carbon-nitrogen (but not peptide) bonds	GO:0005737//cytoplasm;GO:0005829//cytosol
Q9BZK7	TBL1R	K04508|1|0.0|1068|cdk:105085933|transducin (beta)-like 1	GO:0060613//fat pad development;GO:0090207//regulation of triglyceride metabolic process;GO:0035264//multicellular organism growth;GO:0016575//histone deacetylation;GO:0000122//negative regulation of transcription from RNA polymerase II promoter;GO:0043161//proteasome-mediated ubiquitin-dependent protein catabolic process;GO:0016042//lipid catabolic process;GO:0002021//response to dietary excess;…	GO:0042393//histone binding;GO:0003714//transcription corepressor activity;GO:0008013//beta-catenin binding;GO:0044212//transcription regulatory region DNA binding;GO:0047485//protein N-terminus binding	GO:0005876//spindle microtubule;GO:0005634//nucleus;GO:0005654//nucleoplasm;GO:0017053//transcriptional repressor complex;GO:0000118//histone deacetylase complex
Q6P1X6	CH082	K20649|1|5e-40|143|cjo:107310627|Rho GTPase-activating protein 39!K10730|2|1e-27|115|hai:109375045|ATP-dependent DNA helicase Q4 [EC:3.6.4.12]	#	#	#
P57105	SYJ2B	K20057|1|4e-103|296|pon:112128525|synaptojanin-2-binding protein	GO:0010596//negative regulation of endothelial cell migration;GO:1903671//negative regulation of sprouting angiogenesis;GO:0008593//regulation of Notch signaling pathway;GO:0070373//negative regulation of ERK1 and ERK2 cascade;GO:0001937//negative regulation of endothelial cell proliferation;GO:0016525//negative regulation of angiogenesis	#	GO:0016021//integral component of membrane;GO:0005739//mitochondrion;GO:0005741//mitochondrial outer membrane
Q8TEM1	PO210	K14314|1|0.0|3865|hsa:23225|nuclear pore complex protein Nup210	GO:0016032//viral process;GO:0075733//intracellular transport of virus;GO:0006409//tRNA export from nucleus;GO:0060964//regulation of gene silencing by miRNA;GO:0019083//viral transcription;GO:0006110//regulation of glycolytic process;GO:1900034//regulation of cellular response to heat;GO:0007077//mitotic nuclear envelope disassembly;GO:0016925//protein sumoylation;GO:0006406//mRNA export from nu…	GO:0046983//protein dimerization activity	GO:0016020//membrane;GO:0005643//nuclear pore;GO:0016021//integral component of membrane;GO:0005635//nuclear envelope;GO:0031965//nuclear membrane;GO:0043657//host cell;GO:0005789//endoplasmic reticulum membrane
Q9Y3L5	RAP2C	K07839|1|1e-133|376|tmu:101356558|Ras-related protein Rap-2C	GO:0030336//negative regulation of cell migration;GO:0032486//Rap protein signal transduction;GO:0031954//positive regulation of protein autophosphorylation;GO:0043312//neutrophil degranulation;GO:0061097//regulation of protein tyrosine kinase activity;GO:0007165//signal transduction;GO:0090557//establishment of endothelial intestinal barrier	GO:0003713//transcription coactivator activity;GO:0003924//GTPase activity;GO:0019003//GDP binding;GO:0005525//GTP binding	GO:0005737//cytoplasm;GO:0044291//cell-cell contact zone;GO:0055038//recycling endosome membrane;GO:0005829//cytosol;GO:0016020//membrane;GO:0070062//extracellular exosome;GO:0070821//tertiary granule membrane;GO:0055037//recycling endosome;GO:0005886//plasma membrane;GO:0005923//bicellular tight junction
Q9BR76	COR1B	K13886|1|0.0|1014|hsa:57175|coronin-1B/1C/6	GO:1902463//protein localization to cell leading edge;GO:0030036//actin cytoskeleton organization;GO:0034315//regulation of Arp2/3 complex-mediated actin nucleation;GO:0034316//negative regulation of Arp2/3 complex-mediated actin nucleation;GO:2000394//positive regulation of lamellipodium morphogenesis;GO:0036120//cellular response to platelet-derived growth factor stimulus;GO:0016477//cell migra…	GO:0003779//actin binding;GO:0051015//actin filament binding;GO:0042802//identical protein binding;GO:0071933//Arp2/3 complex binding;GO:0045296//cadherin binding	GO:0015629//actin cytoskeleton;GO:0071944//cell periphery;GO:0005925//focal adhesion;GO:0005856//cytoskeleton;GO:0001725//stress fiber;GO:0070062//extracellular exosome;GO:0048471//perinuclear region of cytoplasm;GO:0005737//cytoplasm;GO:0030027//lamellipodium;GO:0031252//cell leading edge;GO:0005884//actin filament;GO:0005886//plasma membrane;GO:0005829//cytosol
O43665	RGS10	K16449|1|5e-118|336|nle:100593817|regulator of G-protein signaling	GO:0009968//negative regulation of signal transduction;GO:0007213//G-protein coupled acetylcholine receptor signaling pathway;GO:0043547//positive regulation of GTPase activity	GO:0005096//GTPase activator activity;GO:0001965//G-protein alpha-subunit binding	GO:0005737//cytoplasm;GO:0043679//axon terminus;GO:0043197//dendritic spine;GO:0005634//nucleus;GO:0005886//plasma membrane;GO:0043025//neuronal cell body;GO:0005829//cytosol
P17980	PRS6A	K03065|1|0.0|899|hsa:5702|26S proteasome regulatory subunit T5	GO:0001824//blastocyst development;GO:0090263//positive regulation of canonical Wnt signaling pathway;GO:0038061//NIK/NF-kappaB signaling;GO:0033209//tumor necrosis factor-mediated signaling pathway;GO:0002479//antigen processing and presentation of exogenous peptide antigen via MHC class I, TAP-dependent;GO:0061418//regulation of transcription from RNA polymerase II promoter in response to hypox…	GO:0036402//proteasome-activating ATPase activity;GO:0017025//TBP-class protein binding;GO:0016887//ATPase activity;GO:0008233//peptidase activity;GO:0005524//ATP binding;GO:0042802//identical protein binding	GO:0022624//proteasome accessory complex;GO:1904813//ficolin-1-rich granule lumen;GO:0031595//nuclear proteasome complex;GO:0031597//cytosolic proteasome complex;GO:0008540//proteasome regulatory particle, base subcomplex;GO:0005737//cytoplasm;GO:0005634//nucleus;GO:0016020//membrane;GO:0005654//nucleoplasm;GO:0034774//secretory granule lumen;GO:0000502//proteasome complex;GO:0005829//cytosol;GO:…
Q66K14	TBC9B	K19951|1|0.0|2588|hsa:23061|TBC1 domain family member 8/9	GO:0031338//regulation of vesicle fusion;GO:0090630//activation of GTPase activity;GO:0006886//intracellular protein transport	GO:0005096//GTPase activator activity;GO:0017137//Rab GTPase binding;GO:0005509//calcium ion binding	GO:0016021//integral component of membrane;GO:0005622//intracellular;GO:0012505//endomembrane system
Q8N4Q1	MIA40	K17782|1|1e-102|294|hsa:131474|mitochondrial intermembrane space import and assembly protein 40	GO:0045041//protein import into mitochondrial intermembrane space;GO:0051084//'de novo' posttranslational protein folding;GO:0022417//protein maturation by protein folding	GO:0015035//protein disulfide oxidoreductase activity	GO:0005739//mitochondrion;GO:0005758//mitochondrial intermembrane space
Q13526	PIN1	K09578|1|4e-119|338|cjc:100397242|peptidyl-prolyl cis-trans isomerase NIMA-interacting 1 [EC:5.2.1.8]	GO:0050808//synapse organization;GO:0090263//positive regulation of canonical Wnt signaling pathway;GO:0050821//protein stabilization;GO:0042177//negative regulation of protein catabolic process;GO:0043524//negative regulation of neuron apoptotic process;GO:0043525//positive regulation of neuron apoptotic process;GO:0007049//cell cycle;GO:0032091//negative regulation of protein binding;GO:0000413…	GO:0032794//GTPase activating protein binding;GO:0031434//mitogen-activated protein kinase kinase binding;GO:0003755//peptidyl-prolyl cis-trans isomerase activity;GO:0003774//motor activity;GO:0008013//beta-catenin binding;GO:0050815//phosphoserine residue binding;GO:0050816//phosphothreonine residue binding	GO:0005737//cytoplasm;GO:0005634//nucleus;GO:0005739//mitochondrion;GO:0005654//nucleoplasm;GO:0016607//nuclear speck;GO:0043005//neuron projection;GO:0005829//cytosol;GO:0030496//midbody
P26640	SYVC	K01873|1|0.0|2590|hsa:7407|valyl-tRNA synthetase [EC:6.1.1.9]	GO:0006438//valyl-tRNA aminoacylation;GO:0006418//tRNA aminoacylation for protein translation	GO:0002161//aminoacyl-tRNA editing activity;GO:0004832//valine-tRNA ligase activity;GO:0005524//ATP binding	GO:0005829//cytosol;GO:0005739//mitochondrion
Q12986	NFX1	K12236|1|0.0|2289|pps:100976210|transcriptional repressor NF-X1	GO:0045347//negative regulation of MHC class II biosynthetic process;GO:0006954//inflammatory response;GO:0000122//negative regulation of transcription from RNA polymerase II promoter;GO:0006366//transcription from RNA polymerase II promoter;GO:0016032//viral process	GO:0003700//DNA binding transcription factor activity;GO:0016874//ligase activity;GO:0008270//zinc ion binding;GO:0003723//RNA binding;GO:0003676//nucleic acid binding;GO:0001078//transcriptional repressor activity, RNA polymerase II proximal promoter sequence-specific DNA binding;GO:0000977//RNA polymerase II regulatory region sequence-specific DNA binding	GO:0005634//nucleus;GO:0005730//nucleolus;GO:0005886//plasma membrane;GO:0005829//cytosol
Q8NHU6	TDRD7	K18405|1|0.0|2285|hsa:23424|tudor domain-containing protein 1/4/6/7	GO:0010608//posttranscriptional regulation of gene expression;GO:0070306//lens fiber cell differentiation;GO:0007283//spermatogenesis;GO:0002089//lens morphogenesis in camera-type eye	GO:0047485//protein N-terminus binding;GO:0003729//mRNA binding	GO:0005737//cytoplasm;GO:0035770//ribonucleoprotein granule;GO:0005759//mitochondrial matrix;GO:0033391//chromatoid body
Q9BUI4	RPC3	K03023|1|0.0|1110|ptr:457224|DNA-directed RNA polymerase III subunit RPC3	GO:0045087//innate immune response;GO:0045089//positive regulation of innate immune response;GO:0051607//defense response to virus;GO:0006359//regulation of transcription from RNA polymerase III promoter;GO:0032481//positive regulation of type I interferon production;GO:0006351//transcription, DNA-templated;GO:0032728//positive regulation of interferon-beta production;GO:0006383//transcription fr…	GO:0003677//DNA binding;GO:0003899//DNA-directed 5'-3' RNA polymerase activity;GO:0003697//single-stranded DNA binding	GO:0005829//cytosol;GO:0005654//nucleoplasm;GO:0005666//DNA-directed RNA polymerase III complex
P09132	SRP19	K03105|1|3e-104|298|pon:100172362|signal recognition particle subunit SRP19	GO:0042493//response to drug;GO:0006614//SRP-dependent cotranslational protein targeting to membrane;GO:0006617//SRP-dependent cotranslational protein targeting to membrane, signal sequence recognition;GO:0006616//SRP-dependent cotranslational protein targeting to membrane, translocation;GO:0006613//cotranslational protein targeting to membrane	GO:0008312//7S RNA binding;GO:0003723//RNA binding;GO:0043022//ribosome binding	GO:0005786//signal recognition particle, endoplasmic reticulum targeting;GO:0005730//nucleolus;GO:0005829//cytosol;GO:0048500//signal recognition particle
P62633	CNBP	K09250|1|3e-127|361|bacu:103008641|cellular nucleic acid-binding protein	GO:0008284//positive regulation of cell proliferation;GO:0006351//transcription, DNA-templated;GO:0000122//negative regulation of transcription from RNA polymerase II promoter;GO:0045893//positive regulation of transcription, DNA-templated;GO:0006355//regulation of transcription, DNA-templated;GO:0006695//cholesterol biosynthetic process;GO:0045944//positive regulation of transcription from RNA p…	GO:0001227//transcriptional repressor activity, RNA polymerase II transcription regulatory region sequence-specific DNA binding;GO:0003700//DNA binding transcription factor activity;GO:0008270//zinc ion binding;GO:0003727//single-stranded RNA binding;GO:0000977//RNA polymerase II regulatory region sequence-specific DNA binding;GO:0003676//nucleic acid binding;GO:0003697//single-stranded DNA bindi…	GO:0005783//endoplasmic reticulum;GO:0005634//nucleus;GO:0005829//cytosol
Q5T0N5	FBP1L	K20121|1|0.0|1271|hsa:54874|formin-binding protein 1	GO:0006897//endocytosis;GO:0060271//cilium assembly;GO:0016050//vesicle organization;GO:0051491//positive regulation of filopodium assembly;GO:0006900//vesicle budding from membrane;GO:0010324//membrane invagination;GO:0061024//membrane organization;GO:0097320//plasma membrane tubulation;GO:0072583//clathrin-dependent endocytosis;GO:0030050//vesicle transport along actin filament;GO:0006914//auto…	GO:0045296//cadherin binding;GO:0008289//lipid binding;GO:0051020//GTPase binding	GO:0005737//cytoplasm;GO:0005856//cytoskeleton;GO:0031410//cytoplasmic vesicle;GO:0005829//cytosol;GO:0005938//cell cortex;GO:0005886//plasma membrane;GO:0070062//extracellular exosome
Q6ZMI0	PPR21	K17562|1|0.0|1590|pps:100987706|protein phosphatase 1 regulatory subunit 21	#	GO:0019902//phosphatase binding	GO:0016020//membrane
P49755	TMEDA	K20352|1|2e-161|449|hsa:10972|p24 family protein delta-1	GO:0048208//COPII vesicle coating;GO:0048205//COPI coating of Golgi vesicle;GO:0035459//cargo loading into vesicle;GO:0006888//ER to Golgi vesicle-mediated transport;GO:0006886//intracellular protein transport;GO:0001822//kidney development;GO:0045055//regulated exocytosis;GO:1902003//regulation of amyloid-beta formation;GO:0006810//transport;GO:0048199//vesicle targeting, to, from or within Golg…	GO:0032403//protein complex binding;GO:0019905//syntaxin binding	GO:0005783//endoplasmic reticulum;GO:0012507//ER to Golgi transport vesicle membrane;GO:0033116//endoplasmic reticulum-Golgi intermediate compartment membrane;GO:0005789//endoplasmic reticulum membrane;GO:0030133//transport vesicle;GO:0030137//COPI-coated vesicle;GO:0030667//secretory granule membrane;GO:0070062//extracellular exosome;GO:0070765//gamma-secretase complex;GO:0005794//Golgi apparatu…
P28749	RBL1	K04681|1|0.0|2227|hsa:5933|retinoblastoma-like protein 1	GO:0043550//regulation of lipid kinase activity;GO:0016032//viral process;GO:0000122//negative regulation of transcription from RNA polymerase II promoter;GO:0051726//regulation of cell cycle;GO:0010629//negative regulation of gene expression;GO:0006357//regulation of transcription from RNA polymerase II promoter;GO:0045944//positive regulation of transcription from RNA polymerase II promoter;GO:…	GO:0008134//transcription factor binding;GO:1990841//promoter-specific chromatin binding	GO:0005654//nucleoplasm;GO:0005667//transcription factor complex
P54105	ICLN	K05019|1|3e-174|483|rbb:108543196|chloride channel, nucleotide-sensitive, 1A	GO:0000387//spliceosomal snRNP assembly;GO:0006884//cell volume homeostasis;GO:0006821//chloride transport	GO:0003723//RNA binding;GO:0046982//protein heterodimerization activity	GO:0005856//cytoskeleton;GO:0034715//pICln-Sm protein complex;GO:0005634//nucleus;GO:0005654//nucleoplasm;GO:0005886//plasma membrane;GO:0005829//cytosol;GO:0034709//methylosome
O43790	KRT86	K07605|1|0.0|988|hsa:3892|type II keratin, basic	GO:0031424//keratinization;GO:0070268//cornification	GO:0005198//structural molecule activity	GO:0070062//extracellular exosome;GO:0005829//cytosol;GO:0045095//keratin filament;GO:0005615//extracellular space
Q8IZA0	K319L	K15619|1|2e-13|80.9|otw:112261848|Kunitz-type protease inhibitor 1	#	#	GO:0031410//cytoplasmic vesicle;GO:0016021//integral component of membrane;GO:0005886//plasma membrane;GO:0070062//extracellular exosome;GO:0000139//Golgi membrane
Q92503	S14L1	K17981|1|2e-31|134|fch:102055515|mitochondrial fission process protein 1!K19625|2|5e-09|63.9|fcd:110844358|retinaldehyde-binding protein 1	GO:0039536//negative regulation of RIG-I signaling pathway;GO:0006810//transport;GO:0015871//choline transport;GO:0045087//innate immune response	GO:0039552//RIG-I binding;GO:0098772//molecular function regulator	GO:0005737//cytoplasm;GO:0005794//Golgi apparatus;GO:0016021//integral component of membrane
P18084	ITB5	K06588|1|0.0|1650|hsa:3693|integrin beta 5	GO:0035987//endodermal cell differentiation;GO:0006936//muscle contraction;GO:0007229//integrin-mediated signaling pathway;GO:0002479//antigen processing and presentation of exogenous peptide antigen via MHC class I, TAP-dependent;GO:0007160//cell-matrix adhesion;GO:0030198//extracellular matrix organization;GO:0007155//cell adhesion;GO:0090136//epithelial cell-cell adhesion;GO:0007179//transform…	GO:0001618//virus receptor activity;GO:0004872//receptor activity	GO:0008305//integrin complex;GO:0070062//extracellular exosome;GO:0043235//receptor complex;GO:0045335//phagocytic vesicle;GO:0005886//plasma membrane;GO:0005925//focal adhesion;GO:0034684//integrin alphav-beta5 complex;GO:0009986//cell surface
Q15013	MD2BP	#	GO:0007096//regulation of exit from mitosis;GO:0007093//mitotic cell cycle checkpoint	#	GO:0005737//cytoplasm;GO:0005819//spindle;GO:0005730//nucleolus;GO:0005634//nucleus;GO:0031965//nuclear membrane
Q9UQ16	DYN3	K01528|1|0.0|1786|pon:100431942|dynamin GTPase [EC:3.6.5.5]	GO:0016185//synaptic vesicle budding from presynaptic endocytic zone membrane	GO:0003924//GTPase activity;GO:0005525//GTP binding	GO:0070062//extracellular exosome;GO:0005739//mitochondrion;GO:0001917//photoreceptor inner segment;GO:0045202//synapse
Q8TCC3	RM30	K02907|1|5e-116|329|hsa:51263|large subunit ribosomal protein L30	GO:0070126//mitochondrial translational termination;GO:0070125//mitochondrial translational elongation;GO:0006412//translation	GO:0003735//structural constituent of ribosome	GO:0015934//large ribosomal subunit;GO:0005739//mitochondrion;GO:0005743//mitochondrial inner membrane;GO:0005762//mitochondrial large ribosomal subunit
P19388	RPAB1	K03013|1|7e-154|430|tup:102501578|DNA-directed RNA polymerases I, II, and III subunit RPABC1	GO:0050434//positive regulation of viral transcription;GO:0008543//fibroblast growth factor receptor signaling pathway;GO:0006360//transcription from RNA polymerase I promoter;GO:0006363//termination of RNA polymerase I transcription;GO:0006362//transcription elongation from RNA polymerase I promoter;GO:0006367//transcription initiation from RNA polymerase II promoter;GO:0006366//transcription fr…	GO:0003677//DNA binding;GO:0003899//DNA-directed 5'-3' RNA polymerase activity	GO:0005736//DNA-directed RNA polymerase I complex;GO:0005634//nucleus;GO:0005654//nucleoplasm;GO:0005829//cytosol;GO:0005665//DNA-directed RNA polymerase II, core complex;GO:0005666//DNA-directed RNA polymerase III complex
Q5VTU8	AT5EL	K02135|1|7e-29|101|ptr:735962|F-type H+-transporting ATPase subunit epsilon	GO:0015986//ATP synthesis coupled proton transport	GO:0046933//proton-transporting ATP synthase activity, rotational mechanism	GO:0000275//mitochondrial proton-transporting ATP synthase complex, catalytic core F(1);GO:0005743//mitochondrial inner membrane
Q13206	DDX10	K14776|1|0.0|1798|hsa:1662|ATP-dependent RNA helicase DDX10/DBP4 [EC:3.6.4.13]	GO:0010501//RNA secondary structure unwinding	GO:0004004//ATP-dependent RNA helicase activity;GO:0004386//helicase activity;GO:0003724//RNA helicase activity;GO:0003723//RNA binding;GO:0005524//ATP binding	GO:0005737//cytoplasm;GO:0005730//nucleolus
Q7Z434	MAVS	K12648|1|0.0|1081|hsa:57506|mitochondrial antiviral-signaling protein	GO:0060340//positive regulation of type I interferon-mediated signaling pathway;GO:0042742//defense response to bacterium;GO:0039529//RIG-I signaling pathway;GO:0045071//negative regulation of viral genome replication;GO:1900063//regulation of peroxisome organization;GO:0002230//positive regulation of defense response to virus by host;GO:0032728//positive regulation of interferon-beta production;…	GO:0004871//signal transducer activity;GO:0050700//CARD domain binding;GO:0019901//protein kinase binding	GO:0005778//peroxisomal membrane;GO:0016021//integral component of membrane;GO:0005739//mitochondrion;GO:0031966//mitochondrial membrane;GO:0005741//mitochondrial outer membrane
P23588	IF4B	K03258|1|0.0|1207|hsa:1975|translation initiation factor 4B	GO:0000289//nuclear-transcribed mRNA poly(A) tail shortening;GO:0097010//eukaryotic translation initiation factor 4F complex assembly;GO:0001731//formation of translation preinitiation complex;GO:0006413//translational initiation;GO:0006446//regulation of translational initiation	GO:0033592//RNA strand annealing activity;GO:0043024//ribosomal small subunit binding;GO:0004386//helicase activity;GO:0034057//RNA strand-exchange activity;GO:0003723//RNA binding;GO:0003743//translation initiation factor activity	GO:0005844//polysome;GO:0005829//cytosol;GO:0016281//eukaryotic translation initiation factor 4F complex
Q9H211	CDT1	K10727|1|0.0|1090|hsa:81620|chromatin licensing and DNA replication factor 1	GO:0033044//regulation of chromosome organization;GO:0051383//kinetochore organization;GO:0071163//DNA replication preinitiation complex assembly;GO:2001178//positive regulation of mediator complex assembly;GO:0000082//G1/S transition of mitotic cell cycle;GO:0000083//regulation of transcription involved in G1/S transition of mitotic cell cycle;GO:0030174//regulation of DNA-dependent DNA replicat…	GO:0003677//DNA binding;GO:0003682//chromatin binding	GO:0005737//cytoplasm;GO:0016604//nuclear body;GO:0005634//nucleus;GO:0005654//nucleoplasm;GO:0000776//kinetochore;GO:0000777//condensed chromosome kinetochore;GO:0005829//cytosol
Q96K19	RN170	K15707|1|0.0|531|hsa:81790|RING finger protein 170 [EC:2.3.2.27]	GO:0016567//protein ubiquitination	GO:0016740//transferase activity;GO:0046872//metal ion binding;GO:0016874//ligase activity	GO:0016021//integral component of membrane;GO:0005789//endoplasmic reticulum membrane
Q8WW12	PCNP	#	GO:0016567//protein ubiquitination;GO:0007049//cell cycle;GO:0043161//proteasome-mediated ubiquitin-dependent protein catabolic process	#	GO:0005634//nucleus;GO:0016604//nuclear body
Q06609	RAD51	K04482|1|0.0|699|rro:104682060|DNA repair protein RAD51	GO:0071480//cellular response to gamma radiation;GO:0000730//DNA recombinase assembly;GO:0051106//positive regulation of DNA ligation;GO:0032200//telomere organization;GO:0051321//meiotic cell cycle;GO:0014070//response to organic cyclic compound;GO:0000722//telomere maintenance via recombination;GO:0007127//meiosis I;GO:0010212//response to ionizing radiation;GO:0051260//protein homooligomerizat…	GO:0008022//protein C-terminus binding;GO:0043142//single-stranded DNA-dependent ATPase activity;GO:0003690//double-stranded DNA binding;GO:0003697//single-stranded DNA binding;GO:0005524//ATP binding;GO:0008094//DNA-dependent ATPase activity;GO:0000400//four-way junction DNA binding;GO:0000150//recombinase activity;GO:0042802//identical protein binding;GO:0003682//chromatin binding;GO:0070182//D…	GO:0005739//mitochondrion;GO:0000785//chromatin;GO:0000784//nuclear chromosome, telomeric region;GO:0000228//nuclear chromosome;GO:0048471//perinuclear region of cytoplasm;GO:0005737//cytoplasm;GO:0016605//PML body;GO:0005730//nucleolus;GO:0005634//nucleus;GO:0000800//lateral element;GO:0005815//microtubule organizing center;GO:0005654//nucleoplasm;GO:0005759//mitochondrial matrix;GO:0043234//pro…
Q00613	HSF1	K09414|1|0.0|1072|hsa:3297|heat shock transcription factor 1	GO:0045931//positive regulation of mitotic cell cycle;GO:0071480//cellular response to gamma radiation;GO:0060136//embryonic process involved in female pregnancy;GO:0009299//mRNA transcription;GO:0034620//cellular response to unfolded protein;GO:2001033//negative regulation of double-strand break repair via nonhomologous end joining;GO:0032496//response to lipopolysaccharide;GO:0007143//female me…	GO:0031072//heat shock protein binding;GO:0003677//DNA binding;GO:0001078//transcriptional repressor activity, RNA polymerase II proximal promoter sequence-specific DNA binding;GO:0043565//sequence-specific DNA binding;GO:0043621//protein self-association;GO:0051879//Hsp90 protein binding;GO:0001162//RNA polymerase II intronic transcription regulatory region sequence-specific DNA binding;GO:00199…	GO:0005737//cytoplasm;GO:0016605//PML body;GO:0097165//nuclear stress granule;GO:0005813//centrosome;GO:0005634//nucleus;GO:0097431//mitotic spindle pole;GO:0048471//perinuclear region of cytoplasm;GO:0000776//kinetochore;GO:0000777//condensed chromosome kinetochore;GO:0005829//cytosol;GO:0045120//pronucleus
P23634	AT2B4	K05850|1|0.0|2549|nle:100603540|Ca2+ transporting ATPase, plasma membrane [EC:3.6.3.8]	#	#	#
[truncated: 7,189 more rows]
