# Supplementary material for: NNMT/1‐MNA Promote Cell‐Cycle Progression of Breast Cancer by Targeting UBC12/Cullin‐1‐Mediated Degradation of P27 Proteins
Source: Adv Sci (Weinh). 2023 Dec 21;11(9):2305907. doi: 10.1002/advs.202305907 (PMC10916551; doi:10.1002/advs.202305907)
Supplement: Supplementary file 3 — Supplemental Table 4 [file ADVS-11-2305907-s003.xls]

## Sheet: biological_process-Total（TOP10）
id	category	term	ListHits	ListTotal	PopHits	PopTotal	pvalue	padjust	Enrichment_score	substances
GO:0051301	biological_process	cell division	241	7043	351	19194	1.50835618440058e-34	1.46008878649976e-31	1.87119	Q7Z5K2:WAPL,O00401:WASL,Q6NUK4:REEP3,A6NKF1:SAC3D1,P30291:WEE1,Q8IX90:SKA3,O00762:UBE2C,Q16763:UBE2S,P07437:TUBB,P63279:UBE2I,Q9H6H4:REEP4,Q8WVK7:SKA2,O94762:RECQL5,Q9Y265:RUVBL1,Q5FBB7:SGO1,Q562F6:SGO2,P11234:RALB,Q9ULW0:TPX2,P06400:RB1,Q99816:TSG101,Q8NEB9:PIK3C3,O76064:RNF8,Q14683:SMC1A,Q9BVW5:TIPIN,Q9Y5T5:USP16,Q8NFH4:NUP37,Q8NBT2:SPC24,Q8N0X7:SPART,O95347:SMC2,Q96EA4:SPDL1,O43670:ZNF207,Q96E…
GO:0015031	biological_process	protein transport	232	7043	359	19194	2.39849048189265e-27	1.47747013684587e-24	1.76117	Q9H082:RAB33B,Q08AE8:SPIRE1,Q96CW6:SLC7A6OS,O14828:SCAMP3,Q96RF0:SNX18,Q8IUD2:ERC1,Q6WKZ4:RAB11FIP1,Q5T5C0:STXBP5,O75886:STAM2,Q9UBU9:NXF1,Q9UMY4:SNX12,Q96JG6:VPS50,O00161:SNAP23,Q9UNH6:SNX7,P57729:RAB38,O75382:TRIM3,Q96CC6:RHBDF1,Q969T3:SNX21,P51809:VAMP7,Q9H267:VPS33B,P61019:RAB2A,Q3SYG4:BBS9,Q15286:RAB35,Q96NA2:RILP,Q969E2:SCAMP4,Q5JRA6:MIA3,Q9Y5W7:SNX14,Q5VWJ9:SNX30,Q03518:TAP1,Q9H1K0:RBSN,P6…
GO:0006886	biological_process	intracellular protein transport	175	7043	279	19194	6.13177904462282e-19	2.37422484607795e-16	1.70939	Q9BZH6:WDR11,Q4G0F5:VPS26B,Q9Y3P9:RABGAP1,Q969Q5:RAB24,Q14247:CTTN,Q9NR31:SAR1A,Q9UKI8:TLK1,O14966:RAB29,Q13636:RAB31,Q13637:RAB32,Q9P2W9:STX18,O60499:STX10,Q15363:TMED2,Q7Z7H5:TMED4,O00186:STXBP3,P61764:STXBP1,Q8WUA7:TBC1D22A,Q9Y5W9:SNX11,Q15036:SNX17,Q9H115:NAPB,Q9UMZ2:SYNRG,P61020:RAB5B,P57729:RAB38,Q0IIM8:TBC1D8B,O43592:XPOT,Q9P253:VPS18,Q9H267:VPS33B,Q9Y3B3:TMED7,O75436:VPS26A,O60763:USO1,O9…
GO:0007049	biological_process	cell cycle	167	7043	297	19194	4.30108554172481e-12	7.66951463966508e-10	1.53238	O75896:TUSC2,Q9Y3P9:RABGAP1,Q99865:SPIN2A,Q658P3:STEAP3,Q9UKI8:TLK1,Q8TDY2:RB1CC1,Q9H5I1:SUV39H2,Q99932:SPAG8,Q12824:SMARCB1,Q9Y265:RUVBL1,P04156:PRNP,P11234:RALB,Q09028:RBBP4,Q99816:TSG101,Q8NEB9:PIK3C3,O76064:RNF8,Q9NUQ3:TXLNG,Q8NFH4:NUP37,Q86UE8:TLK2,Q8NBT2:SPC24,Q15831:STK11,Q96T88:UHRF1,Q9H3M7:TXNIP,Q15326:ZMYND11,Q53GS9:USP39,O94804:STK10,Q8TCY9:URGCP,P83876:TXNL4A,Q93008:USP9X,Q96PU4:UHRF2…
GO:0006974	biological_process	cellular response to DNA damage stimulus	154	7043	250	19194	8.11056271663491e-16	2.19828691871673e-13	1.67876	Q5D1E8:ZC3H12A,P98170:XIAP,Q9NS91:RAD18,Q9UKI8:TLK1,Q96SB8:SMC6,Q9H967:WDR76,O95071:UBR5,P25490:YY1,P63146:UBE2B,Q9NPD8:UBE2T,Q96LR5:UBE2E2,O94874:UFL1,Q7Z6E9:RBBP6,Q9NQ88:TIGAR,Q8IYW5:RNF168,Q7Z7L1:SLFN11,Q9BQ15:NABP2,Q96AH0:NABP1,Q9NRY2:INIP,Q149N8:SHPRH,Q13153:PAK1,Q99638:RAD9A,Q7Z333:SETX,Q96RU2:USP28,Q92844:TANK,Q9UKW4:VAV3,Q12888:TP53BP1,Q14694:USP10,Q06609:RAD51,O76064:RNF8,Q9Y4K3:TRAF6,Q9…
GO:0006412	biological_process	translation	147	7043	187	19194	6.80888844160069e-32	5.76712851003579e-29	2.14232	P47914:RPL29,P62829:RPL23,Q96E11:MRRF,P62979:RPS27A,Q9Y3D9:MRPS23,P82921:MRPS21,Q9NSD9:FARSB,P14868:DARS1,P83881:RPL36A,Q9BYD6:MRPL1,P25398:RPS12,P62917:RPL8,Q9Y3U8:RPL36,P30050:RPL12,P62906:RPL10A,P49207:RPL34,P46776:RPL27A,P46779:RPL28,P61513:RPL37A,P46777:RPL5,P82912:MRPS11,O15235:MRPS12,P82914:MRPS15,Q9Y3D3:MRPS16,Q9Y3D5:MRPS18C,Q9NWS8:RMND1,Q6P1L8:MRPL14,Q9NRX2:MRPL17,Q7Z2W9:MRPL21,P08708:RP…
GO:0006281	biological_process	DNA repair	147	7043	235	19194	5.53019544101712e-16	1.52949405340131e-13	1.70474	Q9NUW8:TDP1,Q9NS91:RAD18,P62877:RBX1,O43502:RAD51C,P40937:RFC5,Q9Y5B9:SUPT16H,O94761:RECQL4,O95071:UBR5,P63146:UBE2B,Q9NPD8:UBE2T,Q8N0Z6:TTC5,Q92889:ERCC4,P40938:RFC3,O94874:UFL1,P46063:RECQL,P35249:RFC4,P32780:GTF2H1,O94762:RECQL5,Q9Y265:RUVBL1,Q9BQ15:NABP2,Q96AH0:NABP1,Q9NRY2:INIP,Q149N8:SHPRH,Q9NZ71:RTEL1,P63165:SUMO1,Q99638:RAD9A,Q7LG56:RRM2B,Q96RU2:USP28,Q9Y4A5:TRRAP,Q06609:RAD51,Q9NRR5:UBQL…
GO:0000398	biological_process	mRNA splicing, via spliceosome	145	7043	188	19194	7.40724805467193e-30	5.16289178979197e-27	2.10193	Q9BRX9:WDR83,P62306:SNRPF,P08621:SNRNP70,O43447:PPIH,Q8IYB3:SRRM1,P52756:RBM5,Q9BWF3:RBM4,Q9Y388:RBMX2,Q13123:IK,Q96PK6:RBM14,P62316:SNRPD2,Q15637:SF1,Q13435:SF3B2,P98175:RBM10,Q96BP3:PPWD1,Q8NAV1:PRPF38A,O95391:SLU7,Q9BWJ5:SF3B5,Q9HCS7:XAB2,P51991:HNRNPA3,O43660:PLRG1,Q15287:RNPS1,O75554:WBP4,Q9BQ04:RBM4B,Q96IZ5:RBM41,P62995:TRA2B,Q96IZ7:RSRC1,P62314:SNRPD1,O75494:SRSF10,Q8TBF4:ZCRB1,Q6NZY4:ZCCH…
GO:0008380	biological_process	RNA splicing	123	7043	168	19194	4.65313369803998e-22	2.03416993147864e-19	1.99528	Q5BKZ1:ZNF326,O95758:PTBP3,Q96SB4:SRPK1,P26599:PTBP1,P62306:SNRPF,Q99590:SCAF11,O43251:RBFOX2,O00566:MPHOSPH10,Q8IYB3:SRRM1,Q13427:PPIG,Q9BQ65:USB1,P62316:SNRPD2,Q14684:RRP1B,Q9H7N4:SCAF1,Q13435:SF3B2,Q6I9Y2:THOC7,Q13769:THOC5,Q9H875:PRKRIP1,Q9NW13:RBM28,O95391:SLU7,P18583:SON,Q15287:RNPS1,O14776:TCERG1,O75554:WBP4,P67809:YBX1,Q96IZ7:RSRC1,Q86W42:THOC6,Q8WVK2:SNRNP27,P62314:SNRPD1,Q69YN4:VIRMA,P1…
GO:0006397	biological_process	mRNA processing	118	7043	172	19194	1.51012509670507e-17	4.99151592940173e-15	1.86965	Q5BKZ1:ZNF326,O95758:PTBP3,P26599:PTBP1,Q5T8P6:RBM26,Q99590:SCAF11,O43251:RBFOX2,Q9P2N5:RBM27,Q14690:PDCD11,Q7Z6E9:RBBP6,P78563:ADARB1,Q14684:RRP1B,Q9H7N4:SCAF1,Q13435:SF3B2,Q6I9Y2:THOC7,Q13769:THOC5,Q9H875:PRKRIP1,Q9NW13:RBM28,Q13151:HNRNPA0,Q07352:ZFP36L1,P18583:SON,O14776:TCERG1,O95900:TRUB2,P67809:YBX1,Q86W42:THOC6,Q8WVK2:SNRNP27,Q69YN4:VIRMA,O95218:ZRANB2,Q8WW01:TSEN15,Q53GS9:USP39,P26368:U2…
